# Supplementary material for: High clonal diversity and spatial genetic admixture in early prostate cancer and surrounding normal tissue
Source: Nat Commun. 2024 Apr 24;15:3475. doi: 10.1038/s41467-024-47664-z (PMC11043350; doi:10.1038/s41467-024-47664-z)
Supplement: Supplementary file 4 — Supplementary Data 1 [file 41467_2024_47664_MOESM4_ESM.xlsx]

## Sheet: Sample P2
Supplementary Data 1. Concentration and integrity of the RNA extracted from the regions in prostate samples P2 and P5 profiled by scCUTseq.
Region*	RNA (Nanodrop) [ng/µl]	RNA A260/280 (Nanodrop)	RNA (Qubit) [ng/µl]	Volume [µl]	Total RNA [ng]	RIN
Column1, Row1	175.68	2.1	186	15	2790	6.1
Column1, Row2	37.84	2.1	226	15	3390	6.4
Column2, Row1	126.4	2.1	148	15	2220	6.8
Column2, Row2	56.7	2.1	68.4	25	1710	6
Column2, Row4	344.04	2.1	104	15	1560	6.9
Column2, Row3	24.5	2.1	32.6	30	978	6.9
Column3, Row1	28.72	2.1	38.6	30	1158	6
Column3, Row2	217.8	2.1	113	15	1695	6.5
Column3, Row3	81.7	2.0	92.8	25	2320	6.6
Column3, Row4	15.6	2.1	23.6	30	708	6.8
Column4, Row1	69.6	2.1	89	25	2225	6.8
Column4, Row2	99.6	2.1	45.8	25	1145	6
Column4, Row3	91.4	2.1	114	15	1710	6.3
Column4, Row4	188.4	2.1	200	15	3000	7
Column4, Row5	24.6	1.9	102	15	1530	6.3
Column5, Row1	25.6	2.2	35.2	30	1056	6.1
Column5, Row2	92.3	2.1	113	15	1695	6.9
Column5, Row3	133.04	2.1	168	15	2520	5.9
Column5, Row4	105.44	2.1	141	15	2115	6
Column5, Row5	199.64	2.1	264	15	3960	7.2
Column5, Row6	25.3	2.0	31.6	30	948	6
Column6, Row1	170.84	2.1	212	15	3180	6.5
Column6, Row2	85.88	2.1	98.5	15	1477.5	6.5
Column6, Row3	61.08	1.9	29	30	870	6.4
Column6, Row4	257.12	2.1	90.6	25	2265	6.7
Column7, Row2	56.52	2.1	76.6	25	1915	6.3
Column7, Row3	97.76	2.1	110	15	1650	7.3
Column7, Row4	95.24	2.1	162	15	2430	6.9
Column8, Row1	135.12	2.1	300	15	4500	6.4
Column8, Row2	368.72	2.1	334	15	5010	6.6
Column8, Row3	186.84	1.9	228	15	3420	7.1
Column9, Row1	212	2.1	234	15	3510	6.9
Column9, Row2	96.56	2.1	344	15	5160	6.1
*See corresponding region map in Fig. 1c

## Sheet: Sample P5
Region*	RNA (Nanodrop) [ng/µl]	RNA A260/280 (Nanodrop)	RNA (Qubit) [ng/µl]	Volume [µl]	Total RNA [ng]	RIN
Column1, Row1	26.4	1.982	34.6	30	1038	6.1
Column1, Row2	77.4	2.075	74.2	25	1855	6.2
Column1, Row3	43.08	2.124	40.6	30	1218	6.8
Column2, Row1	77.4	2.121	68.2	25	1705	6.9
Column2, Row2	160.52	2.183	172	15	2580	6.4
Column2, Row3	33.8	2.051	32.6	30	978	6.5
Column2, Row4	60.4	2.1	62	25	1550	7.2
Column3, Row1	33.56	2.129	38.4	30	1152	6.5
Column3, Row2	59.6	2.147	60.8	25	1520	6.5
Column3, Row3	184.68	2.171	202	15	3030	6.6
Column3, Row4	22.44	1.982	25.2	30	756	6.6
Column3, Row5	36.8	2.11	36.2	30	1086	6.7
Column4, Row1	53.84	2.033	54.8	25	1370	6.8
Column4, Row2	56.2	1.971	54.2	25	1355	6.8
Column4, Row3	32.4	1.901	35.8	30	1074	6.4
Column4, Row4	27.52	1.983	27.8	30	834	6.2
Column4, Row5	51.92	2.1	48.4	30	1452	6.7
Column5, Row1	23.6	2.049	28.4	30	852	6.4
Column5, Row2	59.04	2.124	55.6	25	1390	6.7
Column5, Row3	36.84	2.038	34.8	30	1044	7
Column5, Row4	83.16	2.128	81	25	2025	7
Column6, Row1	38.36	2.094	39.1	30	1173	4.4
Column6, Row2	46.92	2.121	51.6	25	1290	6.5
Column6, Row3	42.96	2.061	42.4	30	1272	6.8
Column6, Row4	25.72	2.136	23.4	30	702	6
Column7, Row1	25.48	2.035	23.7	30	711	6.7
Column7, Row2	39.2	2.159	41.8	30	1254	6.3
Column7, Row3	25.08	2.049	27	30	810	5.9
*See corresponding region map in Fig. 1d
