# Supplementary material for: High clonal diversity and spatial genetic admixture in early prostate cancer and surrounding normal tissue
Source: Nat Commun. 2024 Apr 24;15:3475. doi: 10.1038/s41467-024-47664-z (PMC11043350; doi:10.1038/s41467-024-47664-z)
Supplement: Supplementary file 6 — Supplementary Data 3 [file 41467_2024_47664_MOESM6_ESM.xlsx]

## Sheet: Suppl Data file 3
Supplementary Data 3. Sequence of the oligos composing the DNA FISH probes used for scCUTseq validation.
*Upper case: target sequence. Lower case: F and R adapter sequences.				Primers for probe production
Start-end coordinates	Probe	Sequence (5'->3')*		FISH probe region	Forward primer (5'->3')	Reverse primer (5'->3')	RT primer (5'->3')
chr13:29000065-29000105	Upstream	gcagtcatatagagcagacgGAAAATGACAGTCAAATGAGAAATCAGATGTGTGGAAAACaagttatactgccctgtgac		Upstream	TCATAGGTTCATTATAGGAC GCAGTCATATAGAGCAGACG	CGATTGAGGCCGGTAATACGACTCACTATAGGG GTCACAGGGCAGTATAACTT	TCATAGGTTCATTATAGGAC
chr13:29000112-29000152	Upstream	gcagtcatatagagcagacgTCCCAGGAATTCCATAGCTCACCAGTAACTTTCCACTCTGaagttatactgccctgtgac		Deletion	GAATCTTAAACCCAACTTGT GACTTATCAGTCTTGTGTAC	CGATTGAGGCCGGTAATACGACTCACTATAGGG GTTTAGGACAAGTAACTATA	GAATCTTAAACCCAACTTGT
chr13:29000170-29000210	Upstream	gcagtcatatagagcagacgCAAAACGAGTTGGAATTGTGGGAAGAATCTAGAAAATCAAaagttatactgccctgtgac		Downstream	GCTGATCTACCACTTAGTTA GTAGAGTGTAGCACCTATCC	CGATTGAGGCCGGTAATACGACTCACTATAGGG CCACTAGATAAGAGGTAACC	GCTGATCTACCACTTAGTTA
chr13:29000310-29000350	Upstream	gcagtcatatagagcagacgCTGCAAGTGGAGTTAAAAGTAATAAGGAAAATAGTTTGGCaagttatactgccctgtgac
chr13:29000380-29000420	Upstream	gcagtcatatagagcagacgTATCTTATTGTTGCACCTATCAAGTCTATTCCTGTTCTTCaagttatactgccctgtgac
chr13:29000436-29000476	Upstream	gcagtcatatagagcagacgACTATCCTTAGTATCATCCCTCTAGACTAAACAAAAAGAGaagttatactgccctgtgac		Fluorescently labeled detection oligos
chr13:29000523-29000563	Upstream	gcagtcatatagagcagacgGCACAATTAGCAGAGGGTAGGGATGTATTCATTTAGCAAAaagttatactgccctgtgac		FISH probe region	Readout sequence	Fluorophore	Fluorophore position
chr13:29000573-29000613	Upstream	gcagtcatatagagcagacgGTATCTACTGTGTGCCAGCCTTGGCCCAGCCTAAAGACACaagttatactgccctgtgac		Upstream	GTCCTATAATGAACCTATGA	Alexa Fluor 790	5'
chr13:29000632-29000672	Upstream	gcagtcatatagagcagacgTCTTAGCTTAGAGAGAGACAAACCTTTGCGCATCGAGTGAaagttatactgccctgtgac		Deletion	ACAAGTTGGGTTTAAGATTC	Alexa Fluor 647N	5', 3'
chr13:29000687-29000727	Upstream	gcagtcatatagagcagacgAACAAAGTGCTGTTCATACTGAGGGGGAAGAAGTGATTCTaagttatactgccctgtgac		Downstream	TAACTAAGTGGTAGATCAGC	Alexa Fluor 555	5', 3'
chr13:29000751-29000791	Upstream	gcagtcatatagagcagacgCAGAGAAGGTGACGTAAGAGCTGAGCCATGGGGTTTGATAaagttatactgccctgtgac
chr13:29000830-29000870	Upstream	gcagtcatatagagcagacgCATTTCAGACAGATGGAAGAGCAAAGCCCAAAAGTAGGAAaagttatactgccctgtgac
chr13:29000875-29000915	Upstream	gcagtcatatagagcagacgGTGATCACTGGTGTTGGGAAGAACTTGGATCATAACCAAAaagttatactgccctgtgac
chr13:29000951-29000991	Upstream	gcagtcatatagagcagacgGACATAGTGGTATTGCCAAAGTCTAGGGATCTTCAGTTGAaagttatactgccctgtgac
chr13:29001023-29001063	Upstream	gcagtcatatagagcagacgATGTCACAGCTCATGGGAGGACCTTAGTTTTGTGCTTGTGaagttatactgccctgtgac
chr13:29001105-29001145	Upstream	gcagtcatatagagcagacgAGCCAGTGATAGGGTATATTCAGTAAGAAAGAAGAGTAGCaagttatactgccctgtgac
chr13:29001175-29001215	Upstream	gcagtcatatagagcagacgGCCTTTGCCTCAAATATACAGTACATCCCACATGCAGATTaagttatactgccctgtgac
chr13:29001220-29001260	Upstream	gcagtcatatagagcagacgCTGCGTCCATTAAAAAATCTTAATTCCAGGTGTCAAAAAGaagttatactgccctgtgac
chr13:29001272-29001312	Upstream	gcagtcatatagagcagacgAGTAAAAAAACTGACTGTCCCTACCTTGCTTCGGAATGATaagttatactgccctgtgac
chr13:29001334-29001374	Upstream	gcagtcatatagagcagacgCCACTTGATTGTAGGTTGAGGGATACCATATGCGGTACAAaagttatactgccctgtgac
chr13:29001410-29001450	Upstream	gcagtcatatagagcagacgGGGTCTGGAAACGATGACACGGCCTTTTCGTAAATCTGGGaagttatactgccctgtgac
chr13:29001490-29001530	Upstream	gcagtcatatagagcagacgGAGCAGTTCTAATGACTTTCTCCTGGGCCACACATGAAGGaagttatactgccctgtgac
chr13:29001540-29001580	Upstream	gcagtcatatagagcagacgCACTGGCTTTGATGTCAGGGAAACAAACAAGAAACAAAAAaagttatactgccctgtgac
chr13:29001676-29001716	Upstream	gcagtcatatagagcagacgATTGTGATTACAGTGATAAAAGATCATGCCGCCTATGGAAaagttatactgccctgtgac
chr13:29001729-29001769	Upstream	gcagtcatatagagcagacgCACGAGATTGTTAAGATGGGAACTTAACGTTAAGTGTTTTaagttatactgccctgtgac
chr13:29001835-29001875	Upstream	gcagtcatatagagcagacgTTCACTAATTTGTTGCCTACCAGAACCAGAAGAAAGTATGaagttatactgccctgtgac
chr13:29001891-29001931	Upstream	gcagtcatatagagcagacgTTGACAATTAGAGTGGCAGTGAGGTTTTTAAACACATTTGaagttatactgccctgtgac
chr13:29001947-29001987	Upstream	gcagtcatatagagcagacgCAAGATTGTATAATTCCCTGCATCCTCTTCAGTTACGTCCaagttatactgccctgtgac
chr13:29002020-29002060	Upstream	gcagtcatatagagcagacgCGAGCAGATTTCTCAGTCGCAGGTAACCCATCTTTTAACCaagttatactgccctgtgac
chr13:29002074-29002114	Upstream	gcagtcatatagagcagacgTGATCAGTAAGTCATTTCACACGGCCTCTCAATATCACTTaagttatactgccctgtgac
chr13:29002125-29002165	Upstream	gcagtcatatagagcagacgTCATTGAAGTTTTTGAGCTCAAGTTGACCAATTTCAAACCaagttatactgccctgtgac
chr13:29002225-29002265	Upstream	gcagtcatatagagcagacgGATTTTTAGACTGGGTAACACTTCATATTTATTGGCAAGGaagttatactgccctgtgac
chr13:29002324-29002364	Upstream	gcagtcatatagagcagacgCTGGTGGCCACTGTGACTTAAGTATTAACCCAGAAGCAGGaagttatactgccctgtgac
chr13:29002376-29002416	Upstream	gcagtcatatagagcagacgATCCGAGATGTTTTTCAGAGTTTTCCACGAGGCTCCATCAaagttatactgccctgtgac
chr13:29002478-29002518	Upstream	gcagtcatatagagcagacgAGACTTTTCTATTGTGGTCTCATGTGGAGTTCTTATTAGTaagttatactgccctgtgac
chr13:29002532-29002572	Upstream	gcagtcatatagagcagacgCACCAGTTGTCCCTTTCATAAACTAGAGTGAAATCAAGACaagttatactgccctgtgac
chr13:29002586-29002626	Upstream	gcagtcatatagagcagacgCTCTGAGGAAGAACAGTTAAGGCACAGAAAAAAAAAAAACaagttatactgccctgtgac
chr13:29002661-29002701	Upstream	gcagtcatatagagcagacgTTAAATACTGAATCGATGCATTGATATCACTCTGTTGCACaagttatactgccctgtgac
chr13:29002716-29002756	Upstream	gcagtcatatagagcagacgAGAGGCTTGGGTGCTTGACCTGGCTCTGCTACTCACTGCAaagttatactgccctgtgac
chr13:29002761-29002801	Upstream	gcagtcatatagagcagacgCTGCAAATGTGACTAACCAGTTTGGGCTCCAATTTTCTCAaagttatactgccctgtgac
chr13:29002862-29002902	Upstream	gcagtcatatagagcagacgGCATGGTTCTTTAAATAGGCAGTTTTAATCCATTAGGAGTaagttatactgccctgtgac
chr13:29002971-29003011	Upstream	gcagtcatatagagcagacgACAAACAAATTCCCATTACTAGTGTGTCTCAGATCCAAAGaagttatactgccctgtgac
chr13:29003020-29003060	Upstream	gcagtcatatagagcagacgTGAGGATGCTACACTTTGTGATTACAAATATTGTCTTGGTaagttatactgccctgtgac
chr13:29003096-29003136	Upstream	gcagtcatatagagcagacgTTTGACGGTGGATTGAATTTTTTTTTAATGCCCTTGCTACaagttatactgccctgtgac
chr13:29003145-29003185	Upstream	gcagtcatatagagcagacgGAAGAAATCAACACTAACAGATGAGCGTGCCCTCAGACACaagttatactgccctgtgac
chr13:29003190-29003230	Upstream	gcagtcatatagagcagacgGAGTGAATGTACCTCCTGGAGTCATCAGATTACTATTCAAaagttatactgccctgtgac
chr13:29003284-29003324	Upstream	gcagtcatatagagcagacgAAAAGATCATTTTTCTACTGCAATGGCATGAAGACATAGCaagttatactgccctgtgac
chr13:29003367-29003407	Upstream	gcagtcatatagagcagacgGGGAACTGCAAACAAACACTGCCCTCATATGACATTGAAAaagttatactgccctgtgac
chr13:29003413-29003453	Upstream	gcagtcatatagagcagacgTCAGCTCTGGTTAGGGAGATTCTAAAATGGCGCCACATCCaagttatactgccctgtgac
chr13:29003572-29003612	Upstream	gcagtcatatagagcagacgAACAGATTACATTGTTTTACATCAGGTGTTGTACCAGTGTaagttatactgccctgtgac
chr13:29003619-29003659	Upstream	gcagtcatatagagcagacgAACAACTGCTGAAGGAGGTTTTGAATATGTATCTTTCTAGaagttatactgccctgtgac
chr13:29003668-29003708	Upstream	gcagtcatatagagcagacgACTTAATTAGTTCAAATAGGCCCCATCGTCCCCCTCTTCAaagttatactgccctgtgac
chr13:29003752-29003792	Upstream	gcagtcatatagagcagacgCAGGACTGGAACTTTCAACCCAGCTGTATATAAAAGAATTaagttatactgccctgtgac
chr13:29003818-29003858	Upstream	gcagtcatatagagcagacgCCACTTCTTCAGGGTTAATAGAGCATGTTACATATTCAAAaagttatactgccctgtgac
chr13:29003905-29003945	Upstream	gcagtcatatagagcagacgATCATAGGAAGGTTTAGAGATGCAGAAAGTTAGCCACAGTaagttatactgccctgtgac
chr13:29003964-29004004	Upstream	gcagtcatatagagcagacgAGCACTCAAACAAACCTCATCTCTCGCTTACCTTGCTACAaagttatactgccctgtgac
chr13:29004026-29004066	Upstream	gcagtcatatagagcagacgTCTCACCTCCACCACCCAAGAATCTACAGAGTTCTGAGCTaagttatactgccctgtgac
chr13:29004081-29004121	Upstream	gcagtcatatagagcagacgAGGAACGTCTCTTGGTATTTTGTCAGGAATTCGAGTCATTaagttatactgccctgtgac
chr13:29004129-29004169	Upstream	gcagtcatatagagcagacgGCAGCTTCCCACTTACAAAGTATGTCTTAAACTGTTATGGaagttatactgccctgtgac
chr13:29004180-29004220	Upstream	gcagtcatatagagcagacgGTCCTACCATACAACTTCCGGCGAGGGAAATGCCTTCACTaagttatactgccctgtgac
chr13:29004248-29004288	Upstream	gcagtcatatagagcagacgCAGCTACGGTTTCAAGCACCTGCTGTTTTCGATGTTTCACaagttatactgccctgtgac
chr13:29004338-29004378	Upstream	gcagtcatatagagcagacgAGAATAATTTCCATAAACAAAACCTTAGGGCCTCATTCAGaagttatactgccctgtgac
chr13:29004420-29004460	Upstream	gcagtcatatagagcagacgATAGAGCCTATCAATGAGCCCAAATGTTGATCATGAATAGaagttatactgccctgtgac
chr13:29004487-29004527	Upstream	gcagtcatatagagcagacgAACGCCTTTCAAATCAAATGGTATCACGTCCTAGCCACATaagttatactgccctgtgac
chr13:29004536-29004576	Upstream	gcagtcatatagagcagacgGCAGAGCAACAGAAAGTGAAACACCTTAAATATCTCTATCaagttatactgccctgtgac
chr13:29004594-29004634	Upstream	gcagtcatatagagcagacgGAAGATATTTCTAAAAATCTACCTGGCCACTATAAGCAAGaagttatactgccctgtgac
chr13:29004683-29004723	Upstream	gcagtcatatagagcagacgAAATCAACTGGAGAAAGACAAAAGGAAATAAAGGCTACTGaagttatactgccctgtgac
chr13:29004728-29004768	Upstream	gcagtcatatagagcagacgATTGTTCCATAGTTTCTGCCCTCCACACTGTTTCCTTTTCaagttatactgccctgtgac
chr13:29004816-29004856	Upstream	gcagtcatatagagcagacgCTGAAATTAAGCAACAGCATTAGGATTCCTTGAGAGTAAAaagttatactgccctgtgac
chr13:29005036-29005076	Upstream	gcagtcatatagagcagacgATTAGCCATAATAAGCATCTAAAGAAAGGACTCTCTGTTCaagttatactgccctgtgac
chr13:29005103-29005143	Upstream	gcagtcatatagagcagacgACTTAATGTGGTTTGCTTTTTGACAGGGGGAGGAGGGAACaagttatactgccctgtgac
chr13:29005170-29005210	Upstream	gcagtcatatagagcagacgAATGTAACTCTTGGCCAACAGAAAACTGACTTATTTAGAGaagttatactgccctgtgac
chr13:29005220-29005260	Upstream	gcagtcatatagagcagacgTCTACAATGATTAGAAAGCATAGCATGAGTTGGCAACGCTaagttatactgccctgtgac
chr13:29005288-29005328	Upstream	gcagtcatatagagcagacgAGGTGTTAACAGATTTGAATGATGGTCCACTCCTTACACGaagttatactgccctgtgac
chr13:29005357-29005397	Upstream	gcagtcatatagagcagacgGCATTTTGTCAATAGTAAGAACACTGTAGAATATGTTGGCaagttatactgccctgtgac
chr13:29005407-29005447	Upstream	gcagtcatatagagcagacgCTTTGGTCAATTCGTCGCCTTACGGAAGCTCTCTTATTTTaagttatactgccctgtgac
chr13:29005455-29005495	Upstream	gcagtcatatagagcagacgGAAAATGTATAACAAATGTAGAAGGAGTGAGTGTTCATGCaagttatactgccctgtgac
chr13:29005548-29005588	Upstream	gcagtcatatagagcagacgTCTGTTTTATACTAAGAATCATGTCAAATCCACCTAGAGCaagttatactgccctgtgac
chr13:29005595-29005635	Upstream	gcagtcatatagagcagacgTTGGAAACTACATCTGTGTCTAGAGGTGCTTCAAATATGTaagttatactgccctgtgac
chr13:29005676-29005716	Upstream	gcagtcatatagagcagacgCACTTTCACATATACTATCTCAATTGTTTGTCCCAACAACaagttatactgccctgtgac
chr13:29005747-29005787	Upstream	gcagtcatatagagcagacgAGTGATGAAAAAACTGAAGGAAGTGATACCCTGGCCCAAGaagttatactgccctgtgac
chr13:29005797-29005837	Upstream	gcagtcatatagagcagacgACTGAAGTTGTTTGAGCATAAATCTAGTGTCCTTCCTCTGaagttatactgccctgtgac
chr13:29005856-29005896	Upstream	gcagtcatatagagcagacgCAGTAACCTGTTCCCTAGGCATAGATATCGCACACAAACGaagttatactgccctgtgac
chr13:29005923-29005963	Upstream	gcagtcatatagagcagacgCTGGCTTAATGACAGTGCTTCTCTCACCAAATCACCATGTaagttatactgccctgtgac
chr13:29005981-29006021	Upstream	gcagtcatatagagcagacgCTACGAGATATGAAGGAAAATATAATGAGTCTTGGCTGTAaagttatactgccctgtgac
chr13:29006058-29006098	Upstream	gcagtcatatagagcagacgCACTATTTGAACAGTGCTTGCCCATGTCAGCTAAATCACAaagttatactgccctgtgac
chr13:29006131-29006171	Upstream	gcagtcatatagagcagacgCTGTCCCAGGTTTGTCTCAGAGAAGATCAAGAATTAGCCTaagttatactgccctgtgac
chr13:29006176-29006216	Upstream	gcagtcatatagagcagacgTCTGCAATCTGACCTGGCCACAATGACAGTCCTGCTCACTaagttatactgccctgtgac
chr13:29006226-29006266	Upstream	gcagtcatatagagcagacgGACAAGATCACATTGCCGTCTCCTTTTTTTTTTAAGCACTaagttatactgccctgtgac
chr13:29006279-29006319	Upstream	gcagtcatatagagcagacgAATAAGTTATTTCCACCTCTCAATCCTTCCCCATAGTCATaagttatactgccctgtgac
chr13:29006324-29006364	Upstream	gcagtcatatagagcagacgGCGGAGGGGAGGAGCATGGAAAAATGTCTTTGGGAGCTGTaagttatactgccctgtgac
chr13:29006372-29006412	Upstream	gcagtcatatagagcagacgGATTTTTGGATCTTGAGCTTAGTTCTCCTCTGTGCCACGTaagttatactgccctgtgac
chr13:29006455-29006495	Upstream	gcagtcatatagagcagacgACAGACAGACACATGTTGAGGCCATTTTCTTCATTCTCAGaagttatactgccctgtgac
chr13:29006500-29006540	Upstream	gcagtcatatagagcagacgACCAGAGAGAAAAGTCAATTGCCACTATCAAAAGTCAGAGaagttatactgccctgtgac
chr13:29006572-29006612	Upstream	gcagtcatatagagcagacgCTTTCTGCAGCTCTATTTATACAGGTACTACTTCCTTTGCaagttatactgccctgtgac
chr13:29006653-29006693	Upstream	gcagtcatatagagcagacgACTCATCCTGTGTTTTAGAATTGCTTCGCCCAGTACTGCAaagttatactgccctgtgac
chr13:29006760-29006800	Upstream	gcagtcatatagagcagacgCACATTTCAAGTGCTCATCTGCCATATGTGGCTAGTGGCAaagttatactgccctgtgac
chr13:29006805-29006845	Upstream	gcagtcatatagagcagacgCTGGAGCACAAATACGGGATATTTCCATCACAGAAAGTTCaagttatactgccctgtgac
chr13:29006882-29006922	Upstream	gcagtcatatagagcagacgAATAGATGTGTTGTAGATACTCTTACTTACAGCAGCAATGaagttatactgccctgtgac
chr13:29006928-29006968	Upstream	gcagtcatatagagcagacgGGATAAAAGTTTCTTCCCTCTTGGCACTTACGGAGAATATaagttatactgccctgtgac
chr13:29007038-29007078	Upstream	gcagtcatatagagcagacgCTCCTAGAGAATAGTTTATGACTGATAAGTCCTTAATGTGaagttatactgccctgtgac
chr13:29007083-29007123	Upstream	gcagtcatatagagcagacgACAGGGCACTCGTTACACGTTTTTGTTGCTAAGTTATTCCaagttatactgccctgtgac
chr13:29007129-29007169	Upstream	gcagtcatatagagcagacgATGGCGAGAAATGTCGATGAAAAACAACACTAGCTTGAGGaagttatactgccctgtgac
chr13:29007207-29007247	Upstream	gcagtcatatagagcagacgTTGACTTTGTAATTGGGCAATCTGAACGACATAACAAATGaagttatactgccctgtgac
chr13:29007267-29007307	Upstream	gcagtcatatagagcagacgCATAAATCATGCTGACACACAAGAAATGGGGGCTAGAACTaagttatactgccctgtgac
chr13:29007366-29007406	Upstream	gcagtcatatagagcagacgATTATTGTTTGCAAGGATGTTCGATTTGAATAAGGGAACCaagttatactgccctgtgac
chr13:29007443-29007483	Upstream	gcagtcatatagagcagacgAGAATTGCTCCCCTGACACTTAACAAATGGAATATTGGATaagttatactgccctgtgac
chr13:29007488-29007528	Upstream	gcagtcatatagagcagacgGGTTGTAATATCTTTTCCAAACATGCTCCAATCAGGTGCCaagttatactgccctgtgac
chr13:29007559-29007599	Upstream	gcagtcatatagagcagacgCTGACAGAGACAGCCTCCTGGAAAGTTGTTGTTGTTGTTAaagttatactgccctgtgac
chr13:29007623-29007663	Upstream	gcagtcatatagagcagacgTTGGTGATAAATTTCTCTCTCATCTCTAAATCCTACAGAGaagttatactgccctgtgac
chr13:29007677-29007717	Upstream	gcagtcatatagagcagacgGAAACAATCCCTTTTCTTCCACCTAGAATCATGCAATAGAaagttatactgccctgtgac
chr13:29007724-29007764	Upstream	gcagtcatatagagcagacgGTCTACACTCTTCAAAACAAAACCCCCAGACATCAAAAGAaagttatactgccctgtgac
chr13:29007788-29007828	Upstream	gcagtcatatagagcagacgTGAAATGCCAGGCAAAGAAAGCACTCAAACCAAACCCAAAaagttatactgccctgtgac
chr13:29007855-29007895	Upstream	gcagtcatatagagcagacgGGAGTCAGGATTTTCTGATTTTTCCCATCTCAAAACCCCTaagttatactgccctgtgac
chr13:29007930-29007970	Upstream	gcagtcatatagagcagacgAAGAAATAGAAAAATGGGTCACTCACTTCATCAGGGTAACaagttatactgccctgtgac
chr13:29007985-29008025	Upstream	gcagtcatatagagcagacgCTCTCGTGTTCAAGGGAGTGGTAGCAGTACAATTGAGGACaagttatactgccctgtgac
chr13:29008056-29008096	Upstream	gcagtcatatagagcagacgCGTGGTGTGCTTATTTGGACATCTATGATTGTATTGGCTGaagttatactgccctgtgac
chr13:29008125-29008165	Upstream	gcagtcatatagagcagacgAAGATTTCATTACACAGATAAAAATACAGAGCACTTCGGCaagttatactgccctgtgac
chr13:29008187-29008227	Upstream	gcagtcatatagagcagacgTCACTTACTTTGTCGATGTGTGAGATAGTTTGTCTTATACaagttatactgccctgtgac
chr13:29008247-29008287	Upstream	gcagtcatatagagcagacgTTCACAGGTCAGAAGCCCTATTTCTTTGTACGTTGCATTTaagttatactgccctgtgac
chr13:29008297-29008337	Upstream	gcagtcatatagagcagacgAGCCCTTTCTACTGTCCCAGATTATGCGTTTTCCATCAGGaagttatactgccctgtgac
chr13:29008364-29008404	Upstream	gcagtcatatagagcagacgAGGAAGAGGCATGCATTAACAAGGTCCTATTAGCACTGGTaagttatactgccctgtgac
chr13:29008411-29008451	Upstream	gcagtcatatagagcagacgACTGTTTCACCAGCAGTTTGTGAAAACATGATTTTTCATCaagttatactgccctgtgac
chr13:29008586-29008626	Upstream	gcagtcatatagagcagacgGATAATTTACTATCAGCCTTGGCAACAAGTGGCATCTACCaagttatactgccctgtgac
chr13:29008635-29008675	Upstream	gcagtcatatagagcagacgCCTACTTGTCATGTCAGACTTTCAGTTGGAGCCCATAACTaagttatactgccctgtgac
chr13:29008682-29008722	Upstream	gcagtcatatagagcagacgCTCCGGGAATCTTCATAATAAGCTGGTCAGACACTCAATAaagttatactgccctgtgac
chr13:29008790-29008830	Upstream	gcagtcatatagagcagacgTGGGCGGATCACCTGAGGTTAGCAGTTAGAGACCAGCCTGaagttatactgccctgtgac
chr13:29009022-29009062	Upstream	gcagtcatatagagcagacgAAACAGAGAGAGAAACCAATTAGCATTTTTTTTCTACCGGaagttatactgccctgtgac
chr13:29009101-29009141	Upstream	gcagtcatatagagcagacgCTTTTAACAAGCCATAGTTTTTCCTCCCATTTTGCATAGTaagttatactgccctgtgac
chr13:29009150-29009190	Upstream	gcagtcatatagagcagacgAAGTGGCTGTCTTCAAAAGAGTGTAAATAATTCCAGGTCCaagttatactgccctgtgac
chr13:29009219-29009259	Upstream	gcagtcatatagagcagacgCACTGGGGCTGTCATTCTGACGATCCTGCTGTGTCACAAGaagttatactgccctgtgac
chr13:29009325-29009365	Upstream	gcagtcatatagagcagacgCCTCGGAGGCCAGAGACTCTGCAATGAATGAAGTGCTCTCaagttatactgccctgtgac
chr13:29009375-29009415	Upstream	gcagtcatatagagcagacgAAGTATTCCCAAGCACGGTGAGTCCAAACAGAAGAAAATAaagttatactgccctgtgac
chr13:29009420-29009460	Upstream	gcagtcatatagagcagacgTGATCTGACTTTCTCCTTATGCCTTCTTCTGACATCAAGAaagttatactgccctgtgac
chr13:29009465-29009505	Upstream	gcagtcatatagagcagacgACATTTAAAGACTACAAGATAAACACTCTGCCTTGGGATTaagttatactgccctgtgac
chr13:29009522-29009562	Upstream	gcagtcatatagagcagacgGGTCATTGCTCCATAAAGTGGCCCAGCCAAATTCCCCTGAaagttatactgccctgtgac
chr13:29009568-29009608	Upstream	gcagtcatatagagcagacgGTTGCCAGCCCAATTTCAGTGGTGGTAGACTCCCAACTACaagttatactgccctgtgac
chr13:29009655-29009695	Upstream	gcagtcatatagagcagacgCCTTCCCCCAACAGATTATAAAGGAAATACCAAACAGCCAaagttatactgccctgtgac
chr13:29009741-29009781	Upstream	gcagtcatatagagcagacgGGCATCCCTCGCTCTATCCAGTTATCATTTATTTCTATTGaagttatactgccctgtgac
chr13:29009802-29009842	Upstream	gcagtcatatagagcagacgGATTTGTGATCCTATGGCAGAGATTTCTAGTCCAGAAGCCaagttatactgccctgtgac
chr13:29009887-29009927	Upstream	gcagtcatatagagcagacgACCGGTGTTCCTTGGGTTTGAAATTAATTACATCCTGTTTaagttatactgccctgtgac
chr13:29009948-29009988	Upstream	gcagtcatatagagcagacgAAGGATTCGCTTTCATGTTTCAGTAAATCAAGGTGCTACCaagttatactgccctgtgac
chr13:29009996-29010036	Upstream	gcagtcatatagagcagacgCAGGAATGCAGTCGGTGGGAAAAAAAGAACCTTCTCTTCTaagttatactgccctgtgac
chr13:29010041-29010081	Upstream	gcagtcatatagagcagacgAGTGCAAGCAAAGGAAAAACCCAGAAAAATTTAAGTCAGGaagttatactgccctgtgac
chr13:29010120-29010160	Upstream	gcagtcatatagagcagacgGCATGTGCTGAATCTAAAAGAAAGGATTGCTGACAGACGTaagttatactgccctgtgac
chr13:29010182-29010222	Upstream	gcagtcatatagagcagacgACTAAAATTTCCTCCGAAGTGTTTCTCTTACTCTCATCTAaagttatactgccctgtgac
chr13:29010238-29010278	Upstream	gcagtcatatagagcagacgGTAGCATTCCATTGACAAAGTAACTTTACATTTAGCTGACaagttatactgccctgtgac
chr13:29010329-29010369	Upstream	gcagtcatatagagcagacgATGTGTAAGAATGAAGGCAGATGGGCAGGTGGATCTCAGCaagttatactgccctgtgac
chr13:29010389-29010429	Upstream	gcagtcatatagagcagacgAGCAAGGCCTGTCTGCAGCTGACCATGGCTCCGACAAAGCaagttatactgccctgtgac
chr13:29010442-29010482	Upstream	gcagtcatatagagcagacgGGAGAGGGAGGGGACAGAAAATTAGAAGAAAAGGGACAATaagttatactgccctgtgac
chr13:29010501-29010541	Upstream	gcagtcatatagagcagacgGATATTAACTTCATGTCAGCAGAAATACGTCATAGGTTAGaagttatactgccctgtgac
chr13:29010546-29010586	Upstream	gcagtcatatagagcagacgTTCCAGTATATATGTGCCAAACCAAAATCCCTGTGAAAATaagttatactgccctgtgac
chr13:29010594-29010634	Upstream	gcagtcatatagagcagacgTCTCTTTCTCTCTTTTTAAATTGTGCACTCCAGATCGTAGaagttatactgccctgtgac
chr13:29010639-29010679	Upstream	gcagtcatatagagcagacgAAAAACAGTAAATAGACTCCCACCAGCCCCAGATTTTTATaagttatactgccctgtgac
chr13:29010701-29010741	Upstream	gcagtcatatagagcagacgGATGACCAAACAACCCATCTGCATTAGCGCTCCCATGAAAaagttatactgccctgtgac
chr13:29010746-29010786	Upstream	gcagtcatatagagcagacgCGTTTCCCTCTCCACGTGGTGTTTTCCATATTAATCATACaagttatactgccctgtgac
chr13:29010796-29010836	Upstream	gcagtcatatagagcagacgATCTCAGACTAATGGGAGTAATGCCATGCTATTGAAAACAaagttatactgccctgtgac
chr13:29010865-29010905	Upstream	gcagtcatatagagcagacgGGGTGTTAAACTGTTAAATAATGCTAAAGCTAACCCTTGAaagttatactgccctgtgac
chr13:29010938-29010978	Upstream	gcagtcatatagagcagacgAGTGCTTTCCATATATCACCTGACTTAAGTTTTCTAACAGaagttatactgccctgtgac
chr13:29011014-29011054	Upstream	gcagtcatatagagcagacgTCAGATGGGGAGAGTGAGGTGGAGAGAGGTTTGATAACTCaagttatactgccctgtgac
chr13:29011063-29011103	Upstream	gcagtcatatagagcagacgCCCAGTGACAAGTGCAGTATGTTCAGAGTGCAGGCAATGTaagttatactgccctgtgac
chr13:29011110-29011150	Upstream	gcagtcatatagagcagacgGCCTCTGCTCTTAACCACACTTGTCTTCCTCCTATATGAAaagttatactgccctgtgac
chr13:29011203-29011243	Upstream	gcagtcatatagagcagacgGCTCAAATGCCCAGTATGACCTGCGAAGTTCCTGACACTCaagttatactgccctgtgac
chr13:29011248-29011288	Upstream	gcagtcatatagagcagacgACCAGGGTGTTTTTATCTTGACCAACTGAGGAGTTCAACTaagttatactgccctgtgac
chr13:29011302-29011342	Upstream	gcagtcatatagagcagacgAGCTCTGCTGTATAATGACTTTCTATTTCCTGGCGATGGCaagttatactgccctgtgac
chr13:29011397-29011437	Upstream	gcagtcatatagagcagacgCGTGAGTAACAACCCAGGAGAGTGAATGCAAGGAAAGAGGaagttatactgccctgtgac
chr13:29011444-29011484	Upstream	gcagtcatatagagcagacgGAATCCTCCACCACATTTCAGGACTCAGGGTTGATGGGTGaagttatactgccctgtgac
chr13:29011494-29011534	Upstream	gcagtcatatagagcagacgTCATTCTCTGAACTTTTCCAGCCTAACTGCCACAGCTACCaagttatactgccctgtgac
chr13:29011570-29011610	Upstream	gcagtcatatagagcagacgCACTGTGCGAGGTGCTGCTCTGGGGCGGACTTGACTTTCTaagttatactgccctgtgac
chr13:29011634-29011674	Upstream	gcagtcatatagagcagacgACTTAGCACAGTTTTCCGTTTGGGGAGCTTTTATCCAGTTaagttatactgccctgtgac
chr13:29011679-29011719	Upstream	gcagtcatatagagcagacgTCCTGGTATACTCCTAACTCTTACTGCTGATTAATTAGCTaagttatactgccctgtgac
chr13:29011809-29011849	Upstream	gcagtcatatagagcagacgAAAAGTTTCACGTATGGCCTTCTTTCCTCCCTTTTTCCCTaagttatactgccctgtgac
chr13:29011855-29011895	Upstream	gcagtcatatagagcagacgTGAAGTTTGGGTGCTCAGCAGGAGACAGGCCTTTTATCACaagttatactgccctgtgac
chr13:29011901-29011941	Upstream	gcagtcatatagagcagacgCTTGCCAATTCAAACCAAACGTGCTGGCTCCTTATGCATGaagttatactgccctgtgac
chr13:29011984-29012024	Upstream	gcagtcatatagagcagacgACATTCTGTCTTCTCTGCAGTAATCTGGATAATCCACTCTaagttatactgccctgtgac
chr13:29012053-29012093	Upstream	gcagtcatatagagcagacgAGAATTGATTTTTCTCACATTTGCACACAGTTGGGTTTGTaagttatactgccctgtgac
chr13:29012154-29012194	Upstream	gcagtcatatagagcagacgAGACACCATCATTTTATTCTATTTAACCACATGCATGGACaagttatactgccctgtgac
chr13:29012235-29012275	Upstream	gcagtcatatagagcagacgGGAAAGTCCACTGAGAAGCCCAGGTGTTTGTAAGGAAATTaagttatactgccctgtgac
chr13:29012319-29012359	Upstream	gcagtcatatagagcagacgCAGTGAAAGTATGCTGAGAATAGCGGTGTTCAAATTTACCaagttatactgccctgtgac
chr13:29012406-29012446	Upstream	gcagtcatatagagcagacgGACGAGCTCCCTTCCTTCAGTCATGTGTATAATTTCGGGGaagttatactgccctgtgac
chr13:29012451-29012491	Upstream	gcagtcatatagagcagacgACTGTACATCTCTACGAAAGGTCTACCTGTATCTGAATGAaagttatactgccctgtgac
chr13:29012568-29012608	Upstream	gcagtcatatagagcagacgGCATTGCCACAGTCACGTCATTCTCCCTTAATGTAATCCAaagttatactgccctgtgac
chr13:29012615-29012655	Upstream	gcagtcatatagagcagacgACATCTTTGTCTCTGAATTTGGCCCTCTGTGTTTCTACCCaagttatactgccctgtgac
chr13:29012665-29012705	Upstream	gcagtcatatagagcagacgAGCTTCCCTAATAAAACCTAATTTCATATCTGTTGTTGGCaagttatactgccctgtgac
chr13:29012742-29012782	Upstream	gcagtcatatagagcagacgTGGTATGGGGGGACCACTGTGGGAAAAAGCCTAAAAGTGCaagttatactgccctgtgac
chr13:29012808-29012848	Upstream	gcagtcatatagagcagacgCATAGACTTCTCACCACAGCTATGCTAAGTGCCTCAGGAAaagttatactgccctgtgac
chr13:29012889-29012929	Upstream	gcagtcatatagagcagacgGCAGTGGCGAAGGTCAACTCTCTTTGGAGAATTCAAGGTGaagttatactgccctgtgac
chr13:29012941-29012981	Upstream	gcagtcatatagagcagacgAGCAAGTTGAGGAGAGGATTATCATTTGAATGACAGAAGCaagttatactgccctgtgac
chr13:29013009-29013049	Upstream	gcagtcatatagagcagacgTCGGAGGCTAATAATAATGAATGAGAAGGTCTGAGCTGCTaagttatactgccctgtgac
chr13:29013063-29013103	Upstream	gcagtcatatagagcagacgCAGGCCGGAGAAGCTGTGTTGAATGCTGCATTTATTTCATaagttatactgccctgtgac
chr13:29013112-29013152	Upstream	gcagtcatatagagcagacgAGGCTTATTTCTTTAGTATGCGCTACTTACCTGCTAATAGaagttatactgccctgtgac
chr13:29013182-29013222	Upstream	gcagtcatatagagcagacgCTGGAAAAGACTTTAAGCACCAATACTTCCTTAAAAAGCGaagttatactgccctgtgac
chr13:29013232-29013272	Upstream	gcagtcatatagagcagacgCCAGTCTCAGAGGCAAGGAGGATTCAAACACCTGTTCAGCaagttatactgccctgtgac
chr13:29013298-29013338	Upstream	gcagtcatatagagcagacgAATGAGTCCAAGATCCTTTTAGAAACATTCTCAGTCTACCaagttatactgccctgtgac
chr13:29013348-29013388	Upstream	gcagtcatatagagcagacgCCTCGGGAATCTATTGACATCCTCAGGCAACGATCTCTTCaagttatactgccctgtgac
chr13:29013393-29013433	Upstream	gcagtcatatagagcagacgTCATTGTGTTCTGATCGTCCCGCATTTGTTCCAGCCTTATaagttatactgccctgtgac
chr13:29013442-29013482	Upstream	gcagtcatatagagcagacgGGAAAGAAGTCCTGTGTGAACTCTCTCCATTTGGACCTGAaagttatactgccctgtgac
chr13:29013502-29013542	Upstream	gcagtcatatagagcagacgCCTGCTTGCTGGTCCTGCCTCAGGTTTGTGGATTACGAAGaagttatactgccctgtgac
chr13:29013549-29013589	Upstream	gcagtcatatagagcagacgAGGATGCTGAATGGAGAAGGAATTGGAGAGAAACAAAAGCaagttatactgccctgtgac
chr13:29013605-29013645	Upstream	gcagtcatatagagcagacgTTGCCCAGACTAGATGGTGGCTACAGTGATCATTATGGTAaagttatactgccctgtgac
chr13:29013675-29013715	Upstream	gcagtcatatagagcagacgAAGTCCTAACCCCCCTGTACTTCTGAATGTAACCTCATTTaagttatactgccctgtgac
chr13:29013743-29013783	Upstream	gcagtcatatagagcagacgCTTAAGCTAAGTAAGGGAGGGCTCCTCATCCAATGTGATTaagttatactgccctgtgac
chr13:29013789-29013829	Upstream	gcagtcatatagagcagacgCTTGTAAGAAGGCAGTCATGTGAAGACAGACAGGGTGTGCaagttatactgccctgtgac
chr13:29013844-29013884	Upstream	gcagtcatatagagcagacgGCAGATGGAGGCAGAGACAGGTGTGATGCAGCGGCAAGCCaagttatactgccctgtgac
chr13:29013903-29013943	Upstream	gcagtcatatagagcagacgGGGCAACCACCAGCATGTAGGAAGAGGCGAGGGAGGGTTCaagttatactgccctgtgac
chr13:29013964-29014004	Upstream	gcagtcatatagagcagacgCATGGCCCAGATGATTTGATTTCAGACTTAGAGTTTCCAGaagttatactgccctgtgac
chr13:29014057-29014097	Upstream	gcagtcatatagagcagacgGGCCATTGCTGTAGCCTGCTGAAGATGGGATAGTTTTCTGaagttatactgccctgtgac
chr13:29014120-29014160	Upstream	gcagtcatatagagcagacgCAGATGTGAGCTCTAGAGAGACCCTTTCACCACAGCCCATaagttatactgccctgtgac
chr13:29014167-29014207	Upstream	gcagtcatatagagcagacgGGTCCCTGGCACCTATATGTTAATTATTCCCACTCATCCTaagttatactgccctgtgac
chr13:29014214-29014254	Upstream	gcagtcatatagagcagacgGCCTTGCTAGCCCCCTTCCTTCCTGCACCCTTCTCCACCCaagttatactgccctgtgac
chr13:29014267-29014307	Upstream	gcagtcatatagagcagacgGGACTTTCCCAGTGTTCCCATTGATTCTGTTACAACACGGaagttatactgccctgtgac
chr13:29014319-29014359	Upstream	gcagtcatatagagcagacgGCAGTTTTTTTCTCTGGGTACTCCTTGGATGCTACATTCCaagttatactgccctgtgac
chr13:29014384-29014424	Upstream	gcagtcatatagagcagacgCATGTCTGTCTCATGTGTACTGAATGAATGAGTGAACGGGaagttatactgccctgtgac
chr13:29014443-29014483	Upstream	gcagtcatatagagcagacgACAGATGAGAAAAGAGGCACAAACAGGTGAAATGAGTTGTaagttatactgccctgtgac
chr13:29014509-29014549	Upstream	gcagtcatatagagcagacgGCCAGTTACTTCTGCCTCCAATCTAGAGCCCCTTCCCTGGaagttatactgccctgtgac
chr13:29014562-29014602	Upstream	gcagtcatatagagcagacgGCTGAACCTCTGGCTACGTTCTCTTGAAGGCCCCCATAGAaagttatactgccctgtgac
chr13:29014613-29014653	Upstream	gcagtcatatagagcagacgGCAGGTGACAATGGTTTTTCAGAGATGAAGGCTGATTTCCaagttatactgccctgtgac
chr13:29014695-29014735	Upstream	gcagtcatatagagcagacgTGTTGGAGAAATTCTGAAAAAGGGCTGAACACCAAGGCATaagttatactgccctgtgac
chr13:29014751-29014791	Upstream	gcagtcatatagagcagacgCTTTGGGGCAGGCTTTGAGTCGGAGGGAGGTGGTTCAGAGaagttatactgccctgtgac
chr13:29014804-29014844	Upstream	gcagtcatatagagcagacgCTGGGTTTAATCCTGGCTGTGGTCCTGTGTAACTGTGAGAaagttatactgccctgtgac
chr13:29014879-29014919	Upstream	gcagtcatatagagcagacgTGTAAAATCTAAGTGAAAGGGCTATGATGAGGATTACATGaagttatactgccctgtgac
chr13:29014989-29015029	Upstream	gcagtcatatagagcagacgATGACTCATTTGAACTTATGAACAAAGTGTTAGAGTTGGCaagttatactgccctgtgac
chr13:29015036-29015076	Upstream	gcagtcatatagagcagacgCAGACATGAGTGGGACAGGAGAGTGCCCCTCCTCCCAAGAaagttatactgccctgtgac
chr13:29015137-29015177	Upstream	gcagtcatatagagcagacgTTAGTCACAGCTGGCACCAGAGACCGTCTCCCAACAGATAaagttatactgccctgtgac
chr13:29015236-29015276	Upstream	gcagtcatatagagcagacgCAGGCTCAAGCATGCACACTCAAAGGCAAAATGGCACAGTaagttatactgccctgtgac
chr13:29015281-29015321	Upstream	gcagtcatatagagcagacgCGGTATATGACTTTCCTCTGTGAATGCTCAACTGGTAAGGaagttatactgccctgtgac
chr13:29015349-29015389	Upstream	gcagtcatatagagcagacgAACTTCAGTAAACACAGTGCGCATGTGGCTCCTCCCAGGTaagttatactgccctgtgac
chr13:29015411-29015451	Upstream	gcagtcatatagagcagacgGGACAGCCCATCCCAAAGGAAAAATCAGGGGAAAATAAACaagttatactgccctgtgac
chr13:29015484-29015524	Upstream	gcagtcatatagagcagacgGCCCTCTGCCAAGTGTAGTTTGCTTCCTCTCATTCCTGCTaagttatactgccctgtgac
chr13:29015574-29015614	Upstream	gcagtcatatagagcagacgTCTCCCTCTGCCTTACACCTACTAATGCCCTTGGCTGAATaagttatactgccctgtgac
chr13:29015658-29015698	Upstream	gcagtcatatagagcagacgCAGATTCGCTGCTGGTACCAGTAGGTAGATATGAAAATCAaagttatactgccctgtgac
chr13:29015744-29015784	Upstream	gcagtcatatagagcagacgGATATAGTGGCATAGGAAAAAGGATTGGAAACAAACATACaagttatactgccctgtgac
chr13:29015897-29015937	Upstream	gcagtcatatagagcagacgGCAAGATCCCTTCTCTGCCCAAAAAAAGTTAAAAATGATTaagttatactgccctgtgac
chr13:29015942-29015982	Upstream	gcagtcatatagagcagacgTGGGTGTTGGCTTTATGGATTATTGTTGTTCTTATTTACCaagttatactgccctgtgac
chr13:29016175-29016215	Upstream	gcagtcatatagagcagacgACTTATGTGTTTATTAGGAAATCTCAGTGGGTGTAGTAACaagttatactgccctgtgac
chr13:29016220-29016260	Upstream	gcagtcatatagagcagacgCAGAGAGAAAAAGTTAATCAGATAGACACAAGGGTTTCTTaagttatactgccctgtgac
chr13:29016293-29016333	Upstream	gcagtcatatagagcagacgCTGAGCTAGACATTCAGCCATGGACTATTGGGATTTGATCaagttatactgccctgtgac
chr13:29016341-29016381	Upstream	gcagtcatatagagcagacgCCTTCCTCTTGTGAGTCTATATTTTTGTCTCTTTTGTGCAaagttatactgccctgtgac
chr13:29016463-29016503	Upstream	gcagtcatatagagcagacgCTTAAGCAACTGTTTTCAACAAAGGACACTGGCACAAAAAaagttatactgccctgtgac
chr13:29016593-29016633	Upstream	gcagtcatatagagcagacgATCTTTGAATTTCTTCTTTCCCTTTGGTACTGTGGATCCCaagttatactgccctgtgac
chr13:29016663-29016703	Upstream	gcagtcatatagagcagacgGCCTCTAAAAGCCAATACCAATTTCAGCACTGGGTCCACTaagttatactgccctgtgac
chr13:29016715-29016755	Upstream	gcagtcatatagagcagacgGAAGATATCAGAACTTCAGTGATTTGTGTCCCTCCAAACAaagttatactgccctgtgac
chr13:29016791-29016831	Upstream	gcagtcatatagagcagacgTGGCATTATAAATCCACTGTGTTTGCAAATGAGCATATGAaagttatactgccctgtgac
chr13:29016870-29016910	Upstream	gcagtcatatagagcagacgCGAACACACGAACAATACTCTCTGGGCTTATTAATAGTATaagttatactgccctgtgac
chr13:29016915-29016955	Upstream	gcagtcatatagagcagacgCTCTGCAATTTACTTCAAGGAAGGGCTAAGAATGAATTTGaagttatactgccctgtgac
chr13:29017001-29017041	Upstream	gcagtcatatagagcagacgATATAGAAGAGGTCACGGTTCCATTAATATCACCAGTAAAaagttatactgccctgtgac
chr13:29017077-29017117	Upstream	gcagtcatatagagcagacgTCACAAAATTAAAAATGACTTCCAATCCCAGCCAGCACTGaagttatactgccctgtgac
chr13:29017135-29017175	Upstream	gcagtcatatagagcagacgCCAAATTGGCTGGTTGTTGAAAGAGTGAGGAAGAGCTGCTaagttatactgccctgtgac
chr13:29017205-29017245	Upstream	gcagtcatatagagcagacgACACACTGTCACCAGGGACTCATGCCAACACTCAGCTAGGaagttatactgccctgtgac
chr13:29017252-29017292	Upstream	gcagtcatatagagcagacgCACACTGCCCTCACCTCTCTGAACTCTTAGAGCTCAAAGCaagttatactgccctgtgac
chr13:29017332-29017372	Upstream	gcagtcatatagagcagacgCACTGGGAGTATCTGGGCTGTCACCTATCCTTCAGGACAAaagttatactgccctgtgac
chr13:29017391-29017431	Upstream	gcagtcatatagagcagacgAGAAAGATCAAACAGGGACCCTTGCTCAGAATGGAACGATaagttatactgccctgtgac
chr13:29017445-29017485	Upstream	gcagtcatatagagcagacgTGTGTTTTTTCCTTTTGAAATCTGTAATCATGCTGGCACAaagttatactgccctgtgac
chr13:29017490-29017530	Upstream	gcagtcatatagagcagacgGCATACAGACATAGTGGCCCCTGCATGTTATCCTCAATGGaagttatactgccctgtgac
chr13:29017583-29017623	Upstream	gcagtcatatagagcagacgAACAATGTTCAAAATTTAGGACTTGTGACTTGAAGAGGAGaagttatactgccctgtgac
chr13:29017682-29017722	Upstream	gcagtcatatagagcagacgTTTCCTGGTTGCCTTTCTTTTAATTGCATTTTTATCCTGGaagttatactgccctgtgac
chr13:29017767-29017807	Upstream	gcagtcatatagagcagacgTACTGAAGATGAAGGGGAGAGGATAAAAAATGAATTAACCaagttatactgccctgtgac
chr13:29017816-29017856	Upstream	gcagtcatatagagcagacgAAAAGGGTTCTATCTAGACATAAGAGTTTTCACATCACACaagttatactgccctgtgac
chr13:29017869-29017909	Upstream	gcagtcatatagagcagacgGTGGACCGTAAGTAATACTCAAGGAGAATGTACTGATTGGaagttatactgccctgtgac
chr13:29017954-29017994	Upstream	gcagtcatatagagcagacgGTTCTTCCATGACTTACACTGCCTATCAAAGCCACTGACAaagttatactgccctgtgac
chr13:29018074-29018114	Upstream	gcagtcatatagagcagacgGAAATTATTAGTGAGGAAATGGTTAGTGAAGATAGAGAGGaagttatactgccctgtgac
chr13:29018173-29018213	Upstream	gcagtcatatagagcagacgTATGTACCTAATAACAGAGCACTAACACACAGGAAGCAAAaagttatactgccctgtgac
chr13:29018237-29018277	Upstream	gcagtcatatagagcagacgTAGACAGTTCAACAATAACAGGTGAAGATTTCAATACCCCaagttatactgccctgtgac
chr13:29018282-29018322	Upstream	gcagtcatatagagcagacgCAATAGTAGATAGTGGGCTAGGCATAGTGGCTCATGTCTGaagttatactgccctgtgac
chr13:29018424-29018464	Upstream	gcagtcatatagagcagacgCACAAGTTAGCCAGTGTGGTGATGCACGCCTGAAGTCTCAaagttatactgccctgtgac
chr13:29018586-29018626	Upstream	gcagtcatatagagcagacgAGTGGATAGAAGAACTGGACAGAAGATTTTAAAAAGCTAGaagttatactgccctgtgac
chr13:29018631-29018671	Upstream	gcagtcatatagagcagacgCACCAGAACAACACTACTAACCAACTATACCCAACGACATaagttatactgccctgtgac
chr13:29018684-29018724	Upstream	gcagtcatatagagcagacgCACCCATCACAGCAGGGTATATATTTTCCTCAAGTGCACAaagttatactgccctgtgac
chr13:29018873-29018913	Upstream	gcagtcatatagagcagacgATATGTGGAAATTGACACATCCCTAAATAATCAATGGGTCaagttatactgccctgtgac
chr13:29019079-29019119	Upstream	gcagtcatatagagcagacgAACCTAAACTTCCACCTTAGAACATTGAGTAAAGAACAGAaagttatactgccctgtgac
chr13:29019244-29019284	Upstream	gcagtcatatagagcagacgAAGACAAACACAACTAATAAACCTTAAGCCAGACAAGCCAaagttatactgccctgtgac
chr13:29019299-29019339	Upstream	gcagtcatatagagcagacgAGACTCAAATTACTAGATTCAGAAATGAAACAGGGCCAGGaagttatactgccctgtgac
chr13:29019382-29019422	Upstream	gcagtcatatagagcagacgGACGGGTGGATTATCTGAGGCAAGGGTTCAAGACCAGCCTaagttatactgccctgtgac
chr13:29019587-29019627	Upstream	gcagtcatatagagcagacgGGGTGACAGAGCTAGACTAAAAAGAAATGAAACAGTGGACaagttatactgccctgtgac
chr13:29019696-29019736	Upstream	gcagtcatatagagcagacgTCACAGATGAAATGGATAAATGCCGGGAAAGACACAAACTaagttatactgccctgtgac
chr13:29019747-29019787	Upstream	gcagtcatatagagcagacgCTCAACAAGAATTAGACAACCCAAGCAGACTTTTAACAAGaagttatactgccctgtgac
chr13:29019809-29019849	Upstream	gcagtcatatagagcagacgACAACAACAACAACAAGCTGCTCACGAGGGAAAGTCAGGGaagttatactgccctgtgac
chr13:29019943-29019983	Upstream	gcagtcatatagagcagacgACTCATTCTAGGAGGCTAGTTTTACTCTGATATCAAAATCaagttatactgccctgtgac
chr13:29020085-29020125	Upstream	gcagtcatatagagcagacgATTATATACAATGCCCAAGTGGGATTTTTTTCAGGAATGCaagttatactgccctgtgac
chr13:29020180-29020220	Upstream	gcagtcatatagagcagacgAAACATCAAAACCCACATGACTATCTTAAAATGGCAGAAGaagttatactgccctgtgac
chr13:29020228-29020268	Upstream	gcagtcatatagagcagacgGACAAAAATCCAAGCTCCTTTCGTGATGAAAACACTCAGGaagttatactgccctgtgac
chr13:29020295-29020335	Upstream	gcagtcatatagagcagacgAACCTAATAAATGGCATCTAGAAAAAACCCTACGTCTAACaagttatactgccctgtgac
chr13:29020387-29020427	Upstream	gcagtcatatagagcagacgACATCGTTGTCCACCCTCACCGCTTCTATTCAATAGTGTAaagttatactgccctgtgac
chr13:29020450-29020490	Upstream	gcagtcatatagagcagacgTGGGCAAGAAAAATAAATCCAGATTGGGAAGATCAAAATGaagttatactgccctgtgac
chr13:29020519-29020559	Upstream	gcagtcatatagagcagacgTTTCAGATGACATGATCTTACAAAATGCTAAGGAATCCACaagttatactgccctgtgac
chr13:29020584-29020624	Upstream	gcagtcatatagagcagacgGAGTTCAGCAAGATTGCAGGATACAATGTACAAAATGAATaagttatactgccctgtgac
chr13:29020783-29020823	Upstream	gcagtcatatagagcagacgTAAAGAAGATCTACTAAGTGGGAAACATCTCATGTTCATGaagttatactgccctgtgac
chr13:29020874-29020914	Upstream	gcagtcatatagagcagacgCAGATTAAATGCAATAACTGTAAGAATCCCAGATGACTTCaagttatactgccctgtgac
chr13:29020978-29021018	Upstream	gcagtcatatagagcagacgCAATCTTGAAAAGCAAAAACAATCTTGGAAGACCGCACTCaagttatactgccctgtgac
chr13:29021065-29021105	Upstream	gcagtcatatagagcagacgGTGCTGGCACAATGGATTAGTGGAATAGAATTGAGACTCCaagttatactgccctgtgac
chr13:29021115-29021155	Upstream	gcagtcatatagagcagacgCCATGTGTCTATGGCCACTTGATTTTCAAGGAGACCATTCaagttatactgccctgtgac
chr13:29021203-29021243	Upstream	gcagtcatatagagcagacgCATGCAAAAGAATGGAGTTGTACTCTTATATCACACCATAaagttatactgccctgtgac
chr13:29021328-29021368	Upstream	gcagtcatatagagcagacgATATATATTTGCAAAAGGGTCTCACTTTTCTAGGCTGAAGaagttatactgccctgtgac
chr13:29021393-29021433	Upstream	gcagtcatatagagcagacgGCAGCTTCAACATCCCAGGCGCAAGTGATGCCCCCACCTCaagttatactgccctgtgac
chr13:29021612-29021652	Upstream	gcagtcatatagagcagacgCCACACCTGGCCTAATACAATATTCTCAGAAGAAACCAGAaagttatactgccctgtgac
chr13:29021749-29021789	Upstream	gcagtcatatagagcagacgTTTGAAACTTGCATGCTTCAAAGAACACTGTGTAGAAAGTaagttatactgccctgtgac
chr13:29022075-29022115	Upstream	gcagtcatatagagcagacgAAATGGGAAAAGGATCTGAACTGACATTTACCCAAAGAAGaagttatactgccctgtgac
chr13:29022149-29022189	Upstream	gcagtcatatagagcagacgCTTAACATCATAAGCCATCATGGAAATACCAATCAAAACCaagttatactgccctgtgac
chr13:29022228-29022268	Upstream	gcagtcatatagagcagacgTAAAAAAGACATAATTACAAGTGTTGGCAAGGATGTGGAGaagttatactgccctgtgac
chr13:29022294-29022334	Upstream	gcagtcatatagagcagacgTGGGAATGTGAAGTAGTGCACCCACTTTGGAAAGCAGTCTaagttatactgccctgtgac
chr13:29022501-29022541	Upstream	gcagtcatatagagcagacgCATCAGTTGATTGATGGATAGCTAAAATGTGATATGTCCAaagttatactgccctgtgac
chr13:29022555-29022595	Upstream	gcagtcatatagagcagacgACTCAGAAATAGAAAGAAATCAAGTGCTGATACATGCATGaagttatactgccctgtgac
chr13:29022682-29022722	Upstream	gcagtcatatagagcagacgTATCCATGAGACAAATCTATGGGAACAGAAAGTAGATAAGaagttatactgccctgtgac
chr13:29022727-29022767	Upstream	gcagtcatatagagcagacgGTTTAGGGCTGGGGGGATAAGGGGTGATAGCTAAAGGCTAaagttatactgccctgtgac
chr13:29022785-29022825	Upstream	gcagtcatatagagcagacgAATGACATATTCTAAAATTGACCGTGATGATGATGGTTGCaagttatactgccctgtgac
chr13:29022839-29022879	Upstream	gcagtcatatagagcagacgATGCTACAAACCACTGAATCATCATTTTAAATGGGTGTGGaagttatactgccctgtgac
chr13:29022923-29022963	Upstream	gcagtcatatagagcagacgAGGTTTAGTCTCTTTCTTAGAAATGATGATCCACTGTTTCaagttatactgccctgtgac
chr13:29023015-29023055	Upstream	gcagtcatatagagcagacgCACCTTATGAGTCTTTGCAGCATTTCTCTCCCATTCCCCTaagttatactgccctgtgac
chr13:29023094-29023134	Upstream	gcagtcatatagagcagacgTCCCCTGTGATAGAACCATCATGATTTAAATATGTCTTTCaagttatactgccctgtgac
chr13:29023174-29023214	Upstream	gcagtcatatagagcagacgTTGGGAGCCCAAGACAGAAGCATTGTTTGAGGCTAGGAGTaagttatactgccctgtgac
chr13:29023319-29023359	Upstream	gcagtcatatagagcagacgCTAAGATAGGAGGATCAATCGAAGCCCAGGAATTCAAGGCaagttatactgccctgtgac
chr13:29023402-29023442	Upstream	gcagtcatatagagcagacgTGTCTCTAAGAAAAAAAAATGTCCTTCAGTTCCTTGTTGGaagttatactgccctgtgac
chr13:29023474-29023514	Upstream	gcagtcatatagagcagacgATCTCTGCCTTCACATAGATGGGAATACTTGCCTGGTGTGaagttatactgccctgtgac
chr13:29023539-29023579	Upstream	gcagtcatatagagcagacgTGCGCAATTTAATATCTCCTAGTAAGCTATCCTGATTATCaagttatactgccctgtgac
chr13:29023611-29023651	Upstream	gcagtcatatagagcagacgTTATCAGCTAAAAATATAACAACTGTCGCCACTATTGGTGaagttatactgccctgtgac
chr13:29023663-29023703	Upstream	gcagtcatatagagcagacgAATTCAAAGGTGATAAAAAATCTCACTGAGACTGGCTTAGaagttatactgccctgtgac
chr13:29023731-29023771	Upstream	gcagtcatatagagcagacgTGCCATCCAGACAGACACTTACATGTTACACAAATATTTCaagttatactgccctgtgac
chr13:29023776-29023816	Upstream	gcagtcatatagagcagacgGAGCAGGGTAAACTTAGAGAAAAGTCATTGTGTTTCAGACaagttatactgccctgtgac
chr13:29023885-29023925	Upstream	gcagtcatatagagcagacgCTTTCTAAAAAAGAGCTCTTTGCCTACTACCTGCCTTTCCaagttatactgccctgtgac
chr13:29023961-29024001	Upstream	gcagtcatatagagcagacgTTGTTTGTTTTGCATTGCTTCACTTATAACAGCAGATCGAaagttatactgccctgtgac
chr13:29024010-29024050	Upstream	gcagtcatatagagcagacgGCAGAGCAAAGGAGAAGAATTAGAAAGGAGGAACAGGAGTaagttatactgccctgtgac
chr13:29024091-29024131	Upstream	gcagtcatatagagcagacgCTGGGATGCTCTTTGGAATGTGGGTGTCTAGCGGCAGGGGaagttatactgccctgtgac
chr13:29024195-29024235	Upstream	gcagtcatatagagcagacgCAGATGTTTATGGAGAAGATATAAGATTGAAGCAAGCAAGaagttatactgccctgtgac
chr13:29024241-29024281	Upstream	gcagtcatatagagcagacgGAAATCAGGACGTATTATGTACCCAGCACTGTGCACACGGaagttatactgccctgtgac
chr13:29024325-29024365	Upstream	gcagtcatatagagcagacgACACACACCTCACACACAAGAATGCTCATGTTGATTAGAGaagttatactgccctgtgac
chr13:29024390-29024430	Upstream	gcagtcatatagagcagacgAGGGAAGTAGGGACCTCATTTTAAAAATTTACAGCTAAGAaagttatactgccctgtgac
chr13:29024453-29024493	Upstream	gcagtcatatagagcagacgTCAGTGAGAGTGGAATGCTGGCTAGATTTAAGCTTGATGGaagttatactgccctgtgac
chr13:29024523-29024563	Upstream	gcagtcatatagagcagacgGTGCTCTCTGGGTTTTCACACTAAGCTGGCTGGCGGTTTCaagttatactgccctgtgac
chr13:29024587-29024627	Upstream	gcagtcatatagagcagacgACCTCAGTCAGAGATCTTCATCTTGATCAGTTGAGACATCaagttatactgccctgtgac
chr13:29024761-29024801	Upstream	gcagtcatatagagcagacgATCTTTCTTCTACTGCTAAGATTTTTGGCCATGTCCCAAGaagttatactgccctgtgac
chr13:29024818-29024858	Upstream	gcagtcatatagagcagacgAGCTCTGCCTCTGAATCATAACATTATAAAACTGTCAAAGaagttatactgccctgtgac
chr13:29024865-29024905	Upstream	gcagtcatatagagcagacgAAGATGCCCTAATTCTGCCTATCATGTTACAGATGAGAAAaagttatactgccctgtgac
chr13:29024914-29024954	Upstream	gcagtcatatagagcagacgCAGAGAGGAGAGACTGTCCCACAAGCACAGGAATACAATTaagttatactgccctgtgac
chr13:29024963-29025003	Upstream	gcagtcatatagagcagacgGCAAAAACTGAATTTACGCTTCCTGATCTGAGGCTAGTCTaagttatactgccctgtgac
chr13:29025032-29025072	Upstream	gcagtcatatagagcagacgCACTCCTCAATGACTCAAGCGTGACAATTACATCTTCAAAaagttatactgccctgtgac
chr13:29025116-29025156	Upstream	gcagtcatatagagcagacgGCATGGGGCCTTCTGACGGGGACTAGAAATGGGAAGCAACaagttatactgccctgtgac
chr13:29025218-29025258	Upstream	gcagtcatatagagcagacgTGCTGTAAGGTGCTGAGGACTTTTTAGGAGATGGTGAGGAaagttatactgccctgtgac
chr13:29025280-29025320	Upstream	gcagtcatatagagcagacgCCAGGCACGGTGGCTGACGCCTGTCATCCTAGCACTTTGGaagttatactgccctgtgac
chr13:29025401-29025441	Upstream	gcagtcatatagagcagacgATACAAAAAATTAGCTAGACGTGGCGGCAGGCACCTGTAGaagttatactgccctgtgac
chr13:29025574-29025614	Upstream	gcagtcatatagagcagacgACAAAACAAAAACCAACAGTCACACCAGAGCAAGCCCTGTaagttatactgccctgtgac
chr13:29025653-29025693	Upstream	gcagtcatatagagcagacgAGGATGCCTGGTCAGACTCCTCTCCAGCAGGGACACTGGGaagttatactgccctgtgac
chr13:29025750-29025790	Upstream	gcagtcatatagagcagacgGGGGCGGCGGGGGAGGGGAGCGGGTCGGGGTGGAGGAGGGaagttatactgccctgtgac
chr13:29025804-29025844	Upstream	gcagtcatatagagcagacgCAGGAGTCAGGGGAGGAGTCGGGCTGTGTCGAAGTGCTGCaagttatactgccctgtgac
chr13:29025849-29025889	Upstream	gcagtcatatagagcagacgTGACCTGCGCCACCACGGGACTCTCTAGGGCTCAGCTTCCaagttatactgccctgtgac
chr13:29025908-29025948	Upstream	gcagtcatatagagcagacgGGCACTTTCCTGTTCCTAAACTCGCGATTTGTTATGCATTaagttatactgccctgtgac
chr13:29025970-29026010	Upstream	gcagtcatatagagcagacgCGTAGCACACTGACATCCCTCCGGGGGCCAGACACACGAGaagttatactgccctgtgac
chr13:29026023-29026063	Upstream	gcagtcatatagagcagacgGGTGGGACAGGAGGTGTTGTGGCAGCTGGGAACGTGAGCCaagttatactgccctgtgac
chr13:29026091-29026131	Upstream	gcagtcatatagagcagacgTGCAGTCCATTGTTGCCAAGTGGAAATATGCGCCAGTGTGaagttatactgccctgtgac
chr13:29026208-29026248	Upstream	gcagtcatatagagcagacgGCTAAAAGTGCTGTGTCTGCCAATCAAAACATGTGTGCCAaagttatactgccctgtgac
chr13:29026278-29026318	Upstream	gcagtcatatagagcagacgCAACCCTGCATGCACTCCTGTCCCTTCTCTCCCATTTTATaagttatactgccctgtgac
chr13:29026355-29026395	Upstream	gcagtcatatagagcagacgCCAGGCAAGGACACGTTAGAAAGACCGGGGGCTTTGGAGTaagttatactgccctgtgac
chr13:29026412-29026452	Upstream	gcagtcatatagagcagacgAAAGCTTTGACAGGATAATTTACGAAGTATGCAGCCTTAAaagttatactgccctgtgac
chr13:29026474-29026514	Upstream	gcagtcatatagagcagacgCTTTTCTGTAAAGGAATTTCTCTTATTGGGTTGTTTCGAGaagttatactgccctgtgac
chr13:29026521-29026561	Upstream	gcagtcatatagagcagacgTGAGATGATGTATGTATTAATAACAAGCCTGAGCCGGACAaagttatactgccctgtgac
chr13:29026578-29026618	Upstream	gcagtcatatagagcagacgCCTACACCAGGTGCTTAATGAATCCCAGCAGAGGAAAGGTaagttatactgccctgtgac
chr13:29026627-29026667	Upstream	gcagtcatatagagcagacgTCATCTGATCTGGTCCCATCAAGTGAGTGTCTGCTTCCTAaagttatactgccctgtgac
chr13:29026676-29026716	Upstream	gcagtcatatagagcagacgGGACTAATCACTCCCAAGACATTCCTTCCTTCCACTTTGGaagttatactgccctgtgac
chr13:29026721-29026761	Upstream	gcagtcatatagagcagacgCTTTGCATGTCAGAAAGTGTTTCCTTAAGTCAAGCTGAAAaagttatactgccctgtgac
chr13:29026766-29026806	Upstream	gcagtcatatagagcagacgAGATAGTTGTTCTGCCATCTAGGATTATAAAGACGAAGCTaagttatactgccctgtgac
chr13:29026840-29026880	Upstream	gcagtcatatagagcagacgGACTGTCACTCATGTCTCCTATTTTCCCACCCAGTTCTTTaagttatactgccctgtgac
chr13:29026937-29026977	Upstream	gcagtcatatagagcagacgAAAATCATCAAATTACTTCATGCTCACAACCCTATGAGGCaagttatactgccctgtgac
chr13:29027027-29027067	Upstream	gcagtcatatagagcagacgTTGCTTGAAATTCCTATTTTTAATGTCCCTCTTGAGGTGTaagttatactgccctgtgac
chr13:29027108-29027148	Upstream	gcagtcatatagagcagacgCCTTTATTCCTGGTGCTATATATTTCTTCCTTTCCTCCCCaagttatactgccctgtgac
chr13:29027254-29027294	Upstream	gcagtcatatagagcagacgCTTTCCTTTCCTTTCCTTTCCTTTCTGACAGAGTTTCACTaagttatactgccctgtgac
chr13:29027303-29027343	Upstream	gcagtcatatagagcagacgCAGGCTGGAGTGCAATGCTGCCATCTCAGCTCACTGCAAGaagttatactgccctgtgac
chr13:29027541-29027581	Upstream	gcagtcatatagagcagacgTAAGCCACCACGCCTGGCAGGGTGCTACATATTTCTTAATaagttatactgccctgtgac
chr13:29027589-29027629	Upstream	gcagtcatatagagcagacgAGGTTGGATACATTCTCTTGGTAAATATGGAGTCAACTGAaagttatactgccctgtgac
chr13:29027666-29027706	Upstream	gcagtcatatagagcagacgTGGCTTCCCCCATCCAGTACTAGGGTAGTTAGTGGGTTTTaagttatactgccctgtgac
chr13:29027728-29027768	Upstream	gcagtcatatagagcagacgCATGTATTCCTGTTAAATCTCATTTTGCTAATCCCTGTTCaagttatactgccctgtgac
chr13:29027815-29027855	Upstream	gcagtcatatagagcagacgGACATGATTTTGACCCCCACATTTGTCTCATTTTCTCAATaagttatactgccctgtgac
chr13:29027878-29027918	Upstream	gcagtcatatagagcagacgGTCAAGGAAGTCAGGTAAGACTAATATACTTAAAAATCCCaagttatactgccctgtgac
chr13:29027951-29027991	Upstream	gcagtcatatagagcagacgACCTTCTGTGTACTATACCCTGTGCTGGGTCCTGGGGCTAaagttatactgccctgtgac
chr13:29028010-29028050	Upstream	gcagtcatatagagcagacgCTCAGTCCTGTCCGTAGAGCTTGTGAGAGGTGAGTCCTGTaagttatactgccctgtgac
chr13:29028103-29028143	Upstream	gcagtcatatagagcagacgCCAGAGGGGGGATATTTAACTTGAGACCTGAAAAGTGAGGaagttatactgccctgtgac
chr13:29028192-29028232	Upstream	gcagtcatatagagcagacgGAATGTCCCAGGCAGAGCACCCCCAGTCCACACCCCTCTTaagttatactgccctgtgac
chr13:29028253-29028293	Upstream	gcagtcatatagagcagacgTTAATTGTAACTCATTTTCTTTGACCTACCAAACTGCAGGaagttatactgccctgtgac
chr13:29028300-29028340	Upstream	gcagtcatatagagcagacgAAAGTTGTTGGTATCATCTTTGTACTTCCTACTGTGTCCAaagttatactgccctgtgac
chr13:29028388-29028428	Upstream	gcagtcatatagagcagacgCTAAGTGTTAGGCAGTCTGTATTGTCTCATGTAGTCTCCTaagttatactgccctgtgac
chr13:29028516-29028556	Upstream	gcagtcatatagagcagacgAATAAACTCGTATATAGTGCATACTATACACCAAACACCGaagttatactgccctgtgac
chr13:29028570-29028610	Upstream	gcagtcatatagagcagacgCACATATGCACTCTTGATTATGGGAGGTGGTTATAGGCAAaagttatactgccctgtgac
chr13:29028615-29028655	Upstream	gcagtcatatagagcagacgTTGTTGCCATCTCTGCCATACACTAGTTATATAACCTTGAaagttatactgccctgtgac
chr13:29028660-29028700	Upstream	gcagtcatatagagcagacgCTACTTAACCTTTCTGAGAAATAAATGGAGATGACTGTGAaagttatactgccctgtgac
chr13:29028718-29028758	Upstream	gcagtcatatagagcagacgATCAGGATCAAGGCAAGGATCTTCCCTCTCACTACTACTTaagttatactgccctgtgac
chr13:29028767-29028807	Upstream	gcagtcatatagagcagacgACACTGGAAGTCTTAACTCATGCAATAAGACAAGAAAGGGaagttatactgccctgtgac
chr13:29028899-29028939	Upstream	gcagtcatatagagcagacgACAAAAATACCCCTGGAACTAGTAAAAGATTATAGCAAGCaagttatactgccctgtgac
chr13:29029021-29029061	Upstream	gcagtcatatagagcagacgCACAATACCATTTGCATTAGCACCCCCAAAAGTGAAACACaagttatactgccctgtgac
chr13:29029245-29029285	Upstream	gcagtcatatagagcagacgAATCAAAATCCCAGAAGTTACTTTGTGGATATGGACAAACaagttatactgccctgtgac
chr13:29029332-29029372	Upstream	gcagtcatatagagcagacgATAATATTGAAGAAGAGCAAAGTTGGAAGACTGACACTACaagttatactgccctgtgac
chr13:29029504-29029544	Upstream	gcagtcatatagagcagacgTTGACAAAGGAGCAAAAATCATCTTGTCAATAAATGGTGCaagttatactgccctgtgac
chr13:29029570-29029610	Upstream	gcagtcatatagagcagacgCAAACAAACAAAAAATGAGGCTAGACACAGACCTTACACTaagttatactgccctgtgac
chr13:29029686-29029726	Upstream	gcagtcatatagagcagacgACAGGAGAAAACCTAGATGAACTTCGGTATGACAATGACTaagttatactgccctgtgac
chr13:29029737-29029777	Upstream	gcagtcatatagagcagacgACACTAAAGGCATGATCTACAAAACAATTGATAAGCTGGAaagttatactgccctgtgac
chr13:29029939-29029979	Upstream	gcagtcatatagagcagacgACAACTCTGTTTAAAATGGGTCATTTCACCAAAGAAGACCaagttatactgccctgtgac
chr13:29029999-29030039	Upstream	gcagtcatatagagcagacgATGAAAAGGTGCTCCACGTCATGTCATTGGGAAAATGCAAaagttatactgccctgtgac
chr13:29030051-29030091	Upstream	gcagtcatatagagcagacgATGAGAGACCATTACATACTTATTAGAGCAGCCAAAATCCaagttatactgccctgtgac
chr13:29030110-29030150	Upstream	gcagtcatatagagcagacgATGTTGGCAAGGAGGCAGAGTGATAGGAATTGTCATTTGCaagttatactgccctgtgac
chr13:29030202-29030242	Upstream	gcagtcatatagagcagacgTTCTTACAAAACTAGCCTTTCTATTGCCCTAAAATTGAGCaagttatactgccctgtgac
chr13:29030263-29030303	Upstream	gcagtcatatagagcagacgCCCAAAGGACCTGAAGAATTACATCCACCCAAAACCTGCAaagttatactgccctgtgac
chr13:29030357-29030397	Upstream	gcagtcatatagagcagacgGATGTCCTTTGGTAGGTGAATGGGTAAATAAACTATGAATaagttatactgccctgtgac
chr13:29030618-29030658	Upstream	gcagtcatatagagcagacgAACTATGGAAACAGTAAGAAAGATAAGTGTTTGCCGGCCGaagttatactgccctgtgac
chr13:29030942-29030982	Upstream	gcagtcatatagagcagacgAAAAGAAAGAAAAATAAGGATAGGTGTTTGCCAGGGGTTGaagttatactgccctgtgac
chr13:29030989-29031029	Upstream	gcagtcatatagagcagacgGGAAAGGATGACTAAGTAGAGCACAGTAGATTTTAGGGCAaagttatactgccctgtgac
chr13:29031064-29031104	Upstream	gcagtcatatagagcagacgACATGTCATTGTATGTTTCTCCAATCCATAGAATGTCCAAaagttatactgccctgtgac
chr13:29031116-29031156	Upstream	gcagtcatatagagcagacgACCCTCATGTACACTTTGCACTTGGGTGATTATGATGTCTaagttatactgccctgtgac
chr13:29031197-29031237	Upstream	gcagtcatatagagcagacgGGGGAATGTTGATAATGAAGACTATGCATGTGGGGACAAGaagttatactgccctgtgac
chr13:29031334-29031374	Upstream	gcagtcatatagagcagacgGACATGCACACACATCTAATTTTTAAAATGAGAGCACTACaagttatactgccctgtgac
chr13:29031392-29031432	Upstream	gcagtcatatagagcagacgGGATAAAATCTGTTAATGAATGCAAAGTGCTTAGGATGGCaagttatactgccctgtgac
chr13:29031440-29031480	Upstream	gcagtcatatagagcagacgTGGATTAAGACCCACCTAAATGTTAACCATTCTCCTTATTaagttatactgccctgtgac
chr13:29031485-29031525	Upstream	gcagtcatatagagcagacgATTTGTCCAAAGTCAAAGACCTAGTGAGTATCCGAACAGGaagttatactgccctgtgac
chr13:29031542-29031582	Upstream	gcagtcatatagagcagacgAAGCCTGGATCATGTTGTTTCAACTGTAGCTTATTAATTGaagttatactgccctgtgac
chr13:29031632-29031672	Upstream	gcagtcatatagagcagacgGCTACCTATTTTGAACAACACAATCAGCTAGCCAACATAAaagttatactgccctgtgac
chr13:29031717-29031757	Upstream	gcagtcatatagagcagacgGTTAAAGGAAAAACTGTAGAATATTAGAACTGGAAGGACCaagttatactgccctgtgac
chr13:29031763-29031803	Upstream	gcagtcatatagagcagacgATAAAAACAGATCACCTCCTCATCTCCAAGCAAGGCAAGCaagttatactgccctgtgac
chr13:29031827-29031867	Upstream	gcagtcatatagagcagacgTGAAATGCCAGAAACTTAAAGCCTTTTCAGCTTAAGGGGAaagttatactgccctgtgac
chr13:29031884-29031924	Upstream	gcagtcatatagagcagacgCCTTGCTTATTTTTCTTAAAAGATCACTTGAGGGAGAGTTaagttatactgccctgtgac
chr13:29031968-29032008	Upstream	gcagtcatatagagcagacgCACTTCTTGATTGTAGGGGAAAAATGAGAGAATATGGTCAaagttatactgccctgtgac
chr13:29032017-29032057	Upstream	gcagtcatatagagcagacgCCTTTGGACTTCATTGCCATCTTTAGATTTCTTTTCCTTTaagttatactgccctgtgac
chr13:29032195-29032235	Upstream	gcagtcatatagagcagacgCCGAGTAGCTGGGACTATACACATGCGCCATCACACCTGGaagttatactgccctgtgac
chr13:29032349-29032389	Upstream	gcagtcatatagagcagacgACCACACCCGGCCCATCTTTAGATTTCATAATTCCACCACaagttatactgccctgtgac
chr13:29032421-29032461	Upstream	gcagtcatatagagcagacgCCAAGTGGCTTATTCAGGACTATGTTCATTCTGATTATTTaagttatactgccctgtgac
chr13:29032476-29032516	Upstream	gcagtcatatagagcagacgGTTCTACTAAATGCCTGATGATGTATAACTGCGTCGTTGCaagttatactgccctgtgac
chr13:29032552-29032592	Upstream	gcagtcatatagagcagacgATGCCAAATTTTTTCTGGTATGGATTTTAGAGAGCCCCAGaagttatactgccctgtgac
chr13:29032609-29032649	Upstream	gcagtcatatagagcagacgAGGGAATGGCCTGAACATTTTACATGTCCACACACCAAGTaagttatactgccctgtgac
chr13:29032699-29032739	Upstream	gcagtcatatagagcagacgAGGGGCCAAAGAGAGAAGATGCATTTGTTCCTGACTGCCAaagttatactgccctgtgac
chr13:29032756-29032796	Upstream	gcagtcatatagagcagacgAGTGGCTTCTGTCCCAATCATATATCAGGGTCTTCTATAGaagttatactgccctgtgac
chr13:29032822-29032862	Upstream	gcagtcatatagagcagacgGAAATGTTTTTAGAAGGGAAATGTGACATGTCAGGGCTTAaagttatactgccctgtgac
chr13:29032892-29032932	Upstream	gcagtcatatagagcagacgCCACGTAGCTGGAAAGGAAAATGGTTAAGAGTTAAGTTACaagttatactgccctgtgac
chr13:29032937-29032977	Upstream	gcagtcatatagagcagacgTCTAAACTCTCACCATGTGGTCCTAATCAGCTGTCTGCCAaagttatactgccctgtgac
chr13:29033016-29033056	Upstream	gcagtcatatagagcagacgCTAGAAGGAGTGCACAGCCAGGATGTAGAGGGGTCTATTTaagttatactgccctgtgac
chr13:29033072-29033112	Upstream	gcagtcatatagagcagacgCGATTGCAAACAACATCATCAGTGTGTATTTTAAACCCTAaagttatactgccctgtgac
chr13:29033182-29033222	Upstream	gcagtcatatagagcagacgCACTAGGTTTTTGATGAAGATGTGTGCAGATGGGCCAGAAaagttatactgccctgtgac
chr13:29033244-29033284	Upstream	gcagtcatatagagcagacgAATTTGAAGGATAATTCTGCAGATGCACGTCAGTCTCAGGaagttatactgccctgtgac
chr13:29033335-29033375	Upstream	gcagtcatatagagcagacgACTGAGAGTCCTACCTTTGTTCACCCCAACATGTTCACCTaagttatactgccctgtgac
chr13:29033420-29033460	Upstream	gcagtcatatagagcagacgGGATCCATCACCCAACCTGTCTGCACTTGTGGCCTCCTGGaagttatactgccctgtgac
chr13:29033491-29033531	Upstream	gcagtcatatagagcagacgGAACCCTAGACAATTCCTGATCAAAACTTTGGAAACCAGTaagttatactgccctgtgac
chr13:29033579-29033619	Upstream	gcagtcatatagagcagacgATGGAAGGAGCCACATGTTAGGGATAGAGGTGAGATGAGTaagttatactgccctgtgac
chr13:29033626-29033666	Upstream	gcagtcatatagagcagacgGGAAGCTCTTTGGATGGGCAGGTGGAGGAGAGAATGAGGCaagttatactgccctgtgac
chr13:29033695-29033735	Upstream	gcagtcatatagagcagacgGAAGACTCTAGACATTAACCAAGCAATATTAGATAACGTCaagttatactgccctgtgac
chr13:29033774-29033814	Upstream	gcagtcatatagagcagacgAACTAGTGTGGCTATGAGTTTGGGTTTTATTTTGGGCGCTaagttatactgccctgtgac
chr13:29033832-29033872	Upstream	gcagtcatatagagcagacgAAAATGTAAACTGTTTTTGCCTATTTTCCCTTGGAGGAGAaagttatactgccctgtgac
chr13:29033926-29033966	Upstream	gcagtcatatagagcagacgAGTGATTCCATTGACATATTTTTGAAGCTTTGGCAATCTGaagttatactgccctgtgac
chr13:29033980-29034020	Upstream	gcagtcatatagagcagacgGCTCTCTGCCCAACACAGTGCTGACCTGCATGAAAGCGTGaagttatactgccctgtgac
chr13:29034049-29034089	Upstream	gcagtcatatagagcagacgGCCCACATTCCTGGTGCATTTCCATCTTACAAGGGTCCTTaagttatactgccctgtgac
chr13:29034098-29034138	Upstream	gcagtcatatagagcagacgACAGGGGGAAAGTGGAGGCGGCAAGGCTCGGCGATGAAGCaagttatactgccctgtgac
chr13:29034148-29034188	Upstream	gcagtcatatagagcagacgCTACTCTGTTGATGTCCCTGCTGGTTCCATGGAGATGTTTaagttatactgccctgtgac
chr13:29034197-29034237	Upstream	gcagtcatatagagcagacgGCCATACCAGTCTGGCAGATTGGGCAACAAACACCATCTGaagttatactgccctgtgac
chr13:29034267-29034307	Upstream	gcagtcatatagagcagacgCTGAGCCTTCTGTGTGTGCCAAATTGTGTCAGATCTGGGAaagttatactgccctgtgac
chr13:29034329-29034369	Upstream	gcagtcatatagagcagacgCTGGAGCAACAGCCACGCCTCACAGAACATGAATAGGGCTaagttatactgccctgtgac
chr13:29034390-29034430	Upstream	gcagtcatatagagcagacgGAGCCCTCTTCACTCCTTAGAGACCCACTTCTGAACAATAaagttatactgccctgtgac
chr13:29034472-29034512	Upstream	gcagtcatatagagcagacgACAAATCTGTGAGCTATGGTCCTAGAGAGTAACTGGGGGAaagttatactgccctgtgac
chr13:29034532-29034572	Upstream	gcagtcatatagagcagacgGTGACTTTGCTTTTTATGTCTCTCACAGATCAAACAACAGaagttatactgccctgtgac
chr13:29034579-29034619	Upstream	gcagtcatatagagcagacgTGTGGAGTAGGTATGTAATCAACATCTGCAGACAGATTCCaagttatactgccctgtgac
chr13:29034638-29034678	Upstream	gcagtcatatagagcagacgGCCAAGCCTCCGAGTGGGAAAACTCAGTTCAGGAGTGAAAaagttatactgccctgtgac
chr13:29034700-29034740	Upstream	gcagtcatatagagcagacgCAAAAGCAGTGGACCCAAATCAGCTAAAGGAGAGGGCTTCaagttatactgccctgtgac
chr13:29034760-29034800	Upstream	gcagtcatatagagcagacgCCAGACCTCTGTTTCAGTACTGGTGTGCCCCTCCCCCCACaagttatactgccctgtgac
chr13:29034824-29034864	Upstream	gcagtcatatagagcagacgGCTTACAATTGGCACTGCTTACCTAAATAATAGATATGGTaagttatactgccctgtgac
chr13:29034901-29034941	Upstream	gcagtcatatagagcagacgCACAAAAAGAAATACATTTTACGTCAGACCCATTACACACaagttatactgccctgtgac
chr13:29034957-29034997	Upstream	gcagtcatatagagcagacgACACACACACGCACGTATGTACTTTACATTTATGAGGGTAaagttatactgccctgtgac
chr13:29035040-29035080	Upstream	gcagtcatatagagcagacgACTAAACAACACTTACCCTTACTCTTTGCAATTTACTTGGaagttatactgccctgtgac
chr13:29035242-29035282	Upstream	gcagtcatatagagcagacgTGAGACTACAGGTGGATGCCCCAGCTCCTAGCTTTTTTTTaagttatactgccctgtgac
chr13:29035292-29035332	Upstream	gcagtcatatagagcagacgGGTTGAAACCCATTCATTTGATTCCATAGCCCATTAATGAaagttatactgccctgtgac
chr13:29035337-29035377	Upstream	gcagtcatatagagcagacgGAGGCACATTTTTAAAAGCCCTGCTCAACTTAGTAAATTTaagttatactgccctgtgac
chr13:29035445-29035485	Upstream	gcagtcatatagagcagacgCAATTAAAACAACAACTAGCTCGTAGTTTGATGTCAAGAGaagttatactgccctgtgac
chr13:29035501-29035541	Upstream	gcagtcatatagagcagacgGGGGAAATAGACCTAACCTAGCTGGATCCTCATCCTGGTTaagttatactgccctgtgac
chr13:29035565-29035605	Upstream	gcagtcatatagagcagacgCTCATGCAAGTCACTGAGGTTGTTTTCTCATATATAACATaagttatactgccctgtgac
chr13:29035614-29035654	Upstream	gcagtcatatagagcagacgACCAACTCCCTTTCTCTCAGAGATAATTAAGTAAAAGCTCaagttatactgccctgtgac
chr13:29035682-29035722	Upstream	gcagtcatatagagcagacgGAGTTCATTGAATCCTCCTCAGAATCGCCACTGCACTCCAaagttatactgccctgtgac
chr13:29035769-29035809	Upstream	gcagtcatatagagcagacgAGAATAAAAAAAGAATCCTCAGAATATCTGCACTGGTAGGaagttatactgccctgtgac
chr13:29035838-29035878	Upstream	gcagtcatatagagcagacgGGTAGAGCCTTTTTTTCCCCCGCTAAACACATTTATATAAaagttatactgccctgtgac
chr13:29035929-29035969	Upstream	gcagtcatatagagcagacgTGCTTTCAGTTATATACCCAATGTGTCCGATAATGTTTCTaagttatactgccctgtgac
chr13:29035977-29036017	Upstream	gcagtcatatagagcagacgTTATGCCGCTGTGCAAATCTCATGAGTTTTATGCATATGGaagttatactgccctgtgac
chr13:29036022-29036062	Upstream	gcagtcatatagagcagacgTCAACTGCGGAAAAATTTCTTATAAAAATGCTCCAACCCAaagttatactgccctgtgac
chr13:29036074-29036114	Upstream	gcagtcatatagagcagacgGAGCCAAAGAGGAAAATAATCAAGTAAAGAGAAACAGAAGaagttatactgccctgtgac
chr13:29036163-29036203	Upstream	gcagtcatatagagcagacgGCCCCATCATTTTGCTTTTCGATTGTAATTTTTCAAGAGGaagttatactgccctgtgac
chr13:29036233-29036273	Upstream	gcagtcatatagagcagacgTTACGGCTGGTGAGAGAGAGATATAAGCTAACTTCACAGTaagttatactgccctgtgac
chr13:29036279-29036319	Upstream	gcagtcatatagagcagacgAGCTCAACACCCTAAGTTTAAGGTCTTGCTAACTAAATTAaagttatactgccctgtgac
chr13:29036332-29036372	Upstream	gcagtcatatagagcagacgGTGTTAACTACTTCAGAGATGCCATTAAAAAACTCGTCTGaagttatactgccctgtgac
chr13:29036417-29036457	Upstream	gcagtcatatagagcagacgATTTTCAATGAAATCCTCTAACTGTGAGAAAAGGCTGACCaagttatactgccctgtgac
chr13:29036478-29036518	Upstream	gcagtcatatagagcagacgACCAGAGTGTCAGAAAAGAAGTGCAAAAGTGCTCCTTTCTaagttatactgccctgtgac
chr13:29036534-29036574	Upstream	gcagtcatatagagcagacgAGTTCACTTAAATGGCCCCAACATTACTGTTCTTCTAGAAaagttatactgccctgtgac
chr13:29036609-29036649	Upstream	gcagtcatatagagcagacgGGTGCTTTGTAATTTGTTTTTGTTTATGACCTGGTGTTTCaagttatactgccctgtgac
chr13:29036705-29036745	Upstream	gcagtcatatagagcagacgCATATTTTCCACTATTATGATTCAAAAGCCATACCAAGGGaagttatactgccctgtgac
chr13:29036774-29036814	Upstream	gcagtcatatagagcagacgGTGCCTTTGCATCAAGGTAATTTAGTGTGGCAAACCTCCAaagttatactgccctgtgac
chr13:29036852-29036892	Upstream	gcagtcatatagagcagacgAGTGTCACATTGATTCCCCTCTTTCCCTCAGCCACTCAACaagttatactgccctgtgac
chr13:29036913-29036953	Upstream	gcagtcatatagagcagacgAATCCCCCAATTCTGTCAACTCTCCTTCCCCACCACGACCaagttatactgccctgtgac
chr13:29037013-29037053	Upstream	gcagtcatatagagcagacgGCCTTCCTGCCTCAGTCTTGCCCCTTCCGACCTCCTCCTGaagttatactgccctgtgac
chr13:29037095-29037135	Upstream	gcagtcatatagagcagacgTGCGAGCACTTTCCCATGACTCCCCACAGAGCCCTAATGTaagttatactgccctgtgac
chr13:29037143-29037183	Upstream	gcagtcatatagagcagacgTTCTTGGTCCTTTGCTTGTAAAATGAAGAGAACGATGCTTaagttatactgccctgtgac
chr13:29037353-29037393	Upstream	gcagtcatatagagcagacgAATACATTATGCTAGAGGTTTGGTGGATTTATACAAGCTGaagttatactgccctgtgac
chr13:29037431-29037471	Upstream	gcagtcatatagagcagacgCATATCAGATGTTACATCCTAATCAGTGCTCAGGTGGGAAaagttatactgccctgtgac
chr13:29037500-29037540	Upstream	gcagtcatatagagcagacgAATGCCTAAGTAAGAGTTTGTTCATAATTTACATGCTGGGaagttatactgccctgtgac
chr13:29037545-29037585	Upstream	gcagtcatatagagcagacgTGACATGTAGACAGAGCTATACTCCTGATTCTTTTTCTTAaagttatactgccctgtgac
chr13:29037606-29037646	Upstream	gcagtcatatagagcagacgCTACCTTTTCAAAAGATGTGTTTACATAGGGTTACTCATCaagttatactgccctgtgac
chr13:29037694-29037734	Upstream	gcagtcatatagagcagacgGGGCTGAAATCCCCCAAACATATTCTAAAGTAAATATTCAaagttatactgccctgtgac
chr13:29037781-29037821	Upstream	gcagtcatatagagcagacgCAGCTGTATATTAGGAAATGGTTGGAGTTTTATTAATGCCaagttatactgccctgtgac
chr13:29037851-29037891	Upstream	gcagtcatatagagcagacgGTTTTGTGCTCCTGAACTAAAATAAACCTGTCATGGAAGTaagttatactgccctgtgac
chr13:29037896-29037936	Upstream	gcagtcatatagagcagacgGTAACAATGGAAGCAGAAGATCAAATTTTCTCAGAAAGAGaagttatactgccctgtgac
chr13:29037948-29037988	Upstream	gcagtcatatagagcagacgAATGAGAGAGAGACATAAAATATTAGACTCCTCGGAAAAGaagttatactgccctgtgac
chr13:29038020-29038060	Upstream	gcagtcatatagagcagacgCCTTGGACTTTAATAAGGTGTGATTATGAGACCAATATCAaagttatactgccctgtgac
chr13:29038111-29038151	Upstream	gcagtcatatagagcagacgGTTACAGGCTCATAGTAACTGTTTCCTAAATATTTGCTGAaagttatactgccctgtgac
chr13:29038160-29038200	Upstream	gcagtcatatagagcagacgTTAGCAAACAAGATTCAGAAGGCTCTTCTATGGTTACCATaagttatactgccctgtgac
chr13:29038346-29038386	Upstream	gcagtcatatagagcagacgTACAACGCATTTCACAATCCTTCCTTATCCAAAAACAATCaagttatactgccctgtgac
chr13:29038433-29038473	Upstream	gcagtcatatagagcagacgTATGATATTGGAACTTGTAATTTTCTGCGAATGGTTGTGGaagttatactgccctgtgac
chr13:29038515-29038555	Upstream	gcagtcatatagagcagacgGCCACTGCTCCCCGACAATCCCACAAGAGACATCAATAATaagttatactgccctgtgac
chr13:29038592-29038632	Upstream	gcagtcatatagagcagacgTCCTCAATGTCAATTTTAACATAGTATTCCACAAAGCACCaagttatactgccctgtgac
chr13:29038693-29038733	Upstream	gcagtcatatagagcagacgCTGTACCAGGGAGGCACATTGCAGATAAAAGTAACCAGGAaagttatactgccctgtgac
chr13:29038748-29038788	Upstream	gcagtcatatagagcagacgCCATCACAGGGCTTAGATTAACAATGGATTTGACACTCAAaagttatactgccctgtgac
chr13:29038833-29038873	Upstream	gcagtcatatagagcagacgGAACTAATTCTAAATAGCAGTGTCTCTCCTTTGTGATAGTaagttatactgccctgtgac
chr13:29038913-29038953	Upstream	gcagtcatatagagcagacgAAGCCATGATGTCTATTGAATAGTTTAGGAGTTAAAGGTGaagttatactgccctgtgac
chr13:29039009-29039049	Upstream	gcagtcatatagagcagacgTAAGTGTTCAATTTGCAAGTCAGACTGATAAACCTATAGGaagttatactgccctgtgac
chr13:29039070-29039110	Upstream	gcagtcatatagagcagacgAGAATGAATAAATTTTTCTCCCACTCCCCTATAGAGACAGaagttatactgccctgtgac
chr13:29039141-29039181	Upstream	gcagtcatatagagcagacgTTTCTCCACAGATGTCGGAAAGAACACAATATGCTACGTGaagttatactgccctgtgac
chr13:29039199-29039239	Upstream	gcagtcatatagagcagacgAGATGGCTGAGTACATGGCTTTTTCCACCACTATCAAGCGaagttatactgccctgtgac
chr13:29039255-29039295	Upstream	gcagtcatatagagcagacgCAGCTGCAAAATTACCTCTCTGAAAGTCTCTGCTCTTAATaagttatactgccctgtgac
chr13:29039307-29039347	Upstream	gcagtcatatagagcagacgCTACCCTTCCTCATTCCTGCCTACCATCCTTTCATCCCTGaagttatactgccctgtgac
chr13:29039364-29039404	Upstream	gcagtcatatagagcagacgCTTCCCCAAGCAAAATTCCCCGGCCTACCTCCCACTCATAaagttatactgccctgtgac
chr13:29039440-29039480	Upstream	gcagtcatatagagcagacgCTGCTTGGATGGTTAGTCCCTTACAGTTATCTACCCCCTGaagttatactgccctgtgac
chr13:29039492-29039532	Upstream	gcagtcatatagagcagacgATGTCAAAACAGAATTTGGAGGATCGGGGACATGAAAGTGaagttatactgccctgtgac
chr13:29039550-29039590	Upstream	gcagtcatatagagcagacgTGATAGCAGCTACAAAGAGGTTACTGTCAATAACAGGCAAaagttatactgccctgtgac
chr13:29039617-29039657	Upstream	gcagtcatatagagcagacgCTGAATTTGGATATGTACATGTTATGCTCAGGGAAAAACAaagttatactgccctgtgac
chr13:29039672-29039712	Upstream	gcagtcatatagagcagacgATTTCACAAATTAAAAAAAATCTCATGGCCAGGCACGGTAaagttatactgccctgtgac
chr13:29039880-29039920	Upstream	gcagtcatatagagcagacgTGAGGCAGGAGTAATCGCTTGCCCCTGGGAGGCAGAAGTTaagttatactgccctgtgac
chr13:29039984-29040024	Upstream	gcagtcatatagagcagacgCAAACAACAACGAAAAAGAACTGCCTCACTAAAATGTTAGaagttatactgccctgtgac
chr13:29040033-29040073	Upstream	gcagtcatatagagcagacgACTACCTCCAATGCAAAGACCCAGTTCCTGACCTCACCAGaagttatactgccctgtgac
chr13:29040079-29040119	Upstream	gcagtcatatagagcagacgGACCCACAATGTATATTTAGCTATTGATGCTGATGGTTGGaagttatactgccctgtgac
chr13:29040135-29040175	Upstream	gcagtcatatagagcagacgTTTTTAAACCTGATTCTGTGCCTGAAGTGCCTACTAATATaagttatactgccctgtgac
chr13:29040200-29040240	Upstream	gcagtcatatagagcagacgTTGTGTGTGTGCGTTTTTTTCTTTAATCCCCTCAAGATTTaagttatactgccctgtgac
chr13:29040245-29040285	Upstream	gcagtcatatagagcagacgTTGGAACTAAACAAGGAAGAAGAAAGTGACAGGCCATTTTaagttatactgccctgtgac
chr13:29040298-29040338	Upstream	gcagtcatatagagcagacgCAGGGTTCCAATTTTACTGTGAGTTTCTACTTCTTAAAAGaagttatactgccctgtgac
chr13:29040343-29040383	Upstream	gcagtcatatagagcagacgGCATTTCTCCCCTTTGAATGTTACTTCATTTGTTCATTCTaagttatactgccctgtgac
chr13:29040496-29040536	Upstream	gcagtcatatagagcagacgCTGTATCTTGGTCAGTGCCAGTTCTCATGTCATTATAGTAaagttatactgccctgtgac
chr13:29040561-29040601	Upstream	gcagtcatatagagcagacgCAACATTGTCCATTGGAACCAGTTATATAACACTCGAGATaagttatactgccctgtgac
chr13:29040637-29040677	Upstream	gcagtcatatagagcagacgACAGTATTTTACAGTTCCAACATATAAGAGAATGCAGCTGaagttatactgccctgtgac
chr13:29040747-29040787	Upstream	gcagtcatatagagcagacgTTATTCACTTATTCATCCAACTATGGGCCACATACTGTGCaagttatactgccctgtgac
chr13:29040805-29040845	Upstream	gcagtcatatagagcagacgAGGTGACCTATACAGACCAGTCTCTCTCTTTGTGGAGCACaagttatactgccctgtgac
chr13:29040855-29040895	Upstream	gcagtcatatagagcagacgACTGGGCCTTGACAATTCTGGTTAAAATTGACATCCACGAaagttatactgccctgtgac
chr13:29040915-29040955	Upstream	gcagtcatatagagcagacgGAATCTCTTTCCTAACCCGTTTCTTTCATACTCACTAGGAaagttatactgccctgtgac
chr13:29040962-29041002	Upstream	gcagtcatatagagcagacgCTTTCCAATGGATCAGGGTAGATTTATGACTCATTTGCAAaagttatactgccctgtgac
chr13:29041052-29041092	Upstream	gcagtcatatagagcagacgTATAGATTGCAGATTCTGTTTCCTTCTTCTTTGAAGTAGGaagttatactgccctgtgac
chr13:29041138-29041178	Upstream	gcagtcatatagagcagacgGCTGTGTTCAAGGTTAAAGTACTGCAGAATTGTTTGCCATaagttatactgccctgtgac
chr13:29041208-29041248	Upstream	gcagtcatatagagcagacgGCCTTTCGCTTTCCTTACTCACCATTTCAGGCAAAGACCAaagttatactgccctgtgac
chr13:29041254-29041294	Upstream	gcagtcatatagagcagacgGGCTGCTTCCCCCCTGCAATCACAGATAAGAAAACAAAACaagttatactgccctgtgac
chr13:29041309-29041349	Upstream	gcagtcatatagagcagacgCCCTAGGCTCAGCACCAGTTCCTCAGCATTCATTTTATTAaagttatactgccctgtgac
chr13:29041357-29041397	Upstream	gcagtcatatagagcagacgAGGTCCTCTCTTAAGTGTAGTCATCTTCCTCTTTACGGGAaagttatactgccctgtgac
chr13:29041419-29041459	Upstream	gcagtcatatagagcagacgGTAGAACAATACTCAGAATAAAGATGCAGAACTATTTGGGaagttatactgccctgtgac
chr13:29041466-29041506	Upstream	gcagtcatatagagcagacgTCCCCCATTTCCCTGAGTGAGTAATGCTCTCCCTTCCCCAaagttatactgccctgtgac
chr13:29041512-29041552	Upstream	gcagtcatatagagcagacgCCCTTTCATGGGAAGCTGGATGCCTATGGTTTGCACTTTGaagttatactgccctgtgac
chr13:29041621-29041661	Upstream	gcagtcatatagagcagacgGCAACTAGATTATTCCCAAACCAACACAGCCACTTACCTGaagttatactgccctgtgac
chr13:29041700-29041740	Upstream	gcagtcatatagagcagacgTGGGTGCCTTTTAAACTCAGTTCAGGATCTTTTAATTTTGaagttatactgccctgtgac
chr13:29041914-29041954	Upstream	gcagtcatatagagcagacgTCTCTTAATTCACAAATTTTTTCTAGCTCTACCCTTGCTCaagttatactgccctgtgac
chr13:29042141-29042181	Upstream	gcagtcatatagagcagacgTATTTTCAATACTGAACTTTTTCCAGTGTGGGTCATCTAGaagttatactgccctgtgac
chr13:29042225-29042265	Upstream	gcagtcatatagagcagacgAAATTTTCCTGGGCTCTGAATTTCATGCAATCATTAGTTGaagttatactgccctgtgac
chr13:29042270-29042310	Upstream	gcagtcatatagagcagacgTGATATTTTTGGCCAATCATTTCCCTTTCTGAACCAGTTTaagttatactgccctgtgac
chr13:29042355-29042395	Upstream	gcagtcatatagagcagacgACATTTGGTTTGTCTTACGTAATCTATGAGTTCCCTCTACaagttatactgccctgtgac
chr13:29042425-29042465	Upstream	gcagtcatatagagcagacgCGCTTACGTGACATTCGACAAACATCTCGGAGGATTGTTGaagttatactgccctgtgac
chr13:29042470-29042510	Upstream	gcagtcatatagagcagacgCAATAAAGTGAGGTGGTGAAAGTGCTTTAAAATCTACACAaagttatactgccctgtgac
chr13:29042548-29042588	Upstream	gcagtcatatagagcagacgTAGCTGTATCACCCTAGACAAGTCATCTCTCTTTCCAGATaagttatactgccctgtgac
chr13:29042614-29042654	Upstream	gcagtcatatagagcagacgGATTGGACTAGACGACCTTGAAATCTCTGACCTTCCATTTaagttatactgccctgtgac
chr13:29042666-29042706	Upstream	gcagtcatatagagcagacgGCCTGATATAGCTTGGATGCTGACCCTCCAATTCTGATGGaagttatactgccctgtgac
chr13:29042784-29042824	Upstream	gcagtcatatagagcagacgCATGGTGCTGTTGTTTAGATCTGATTATCTGAAAGTGTGTaagttatactgccctgtgac
chr13:29042855-29042895	Upstream	gcagtcatatagagcagacgCACCATGTGATACACCTGCTCCTGTTTTGCCTTTGACATGaagttatactgccctgtgac
chr13:29042967-29043007	Upstream	gcagtcatatagagcagacgGTGAGTCAATTATACCTCTTAATAAATTACCAAGCCTCAGaagttatactgccctgtgac
chr13:29043026-29043066	Upstream	gcagtcatatagagcagacgTAAGAACAGCCTAACAGACAGCCTCATGATTTTTTGAACCaagttatactgccctgtgac
chr13:29043106-29043146	Upstream	gcagtcatatagagcagacgTGACCAATCAGAATACTATCACTAAGGATCTCTCTCGCCTaagttatactgccctgtgac
chr13:29043175-29043215	Upstream	gcagtcatatagagcagacgTCTCCTTCTCCCTCTTCTTCACCAGCCTCCTCCTCCTCCCaagttatactgccctgtgac
chr13:29043277-29043317	Upstream	gcagtcatatagagcagacgCCTTAGGCGGGAATAGAAGTTAGCAGGAGAGAGGAAAGAAaagttatactgccctgtgac
chr13:29043322-29043362	Upstream	gcagtcatatagagcagacgTGGAGGGAGGAAAACTTAGTATTTGGCACCAATCTCAGGGaagttatactgccctgtgac
chr13:29043376-29043416	Upstream	gcagtcatatagagcagacgAAAAATCAGTTTAAACAGTGGAAGCAAAGGTAGAAGCTCTaagttatactgccctgtgac
chr13:29043455-29043495	Upstream	gcagtcatatagagcagacgTCTGTGAGATGATGTGTGTGTCAAATACCCTGGTTATGCCaagttatactgccctgtgac
chr13:29043546-29043586	Upstream	gcagtcatatagagcagacgTTCAGTTAGAAGATCTGCGTTTGAGGCTTAGCTTTTCCACaagttatactgccctgtgac
chr13:29043591-29043631	Upstream	gcagtcatatagagcagacgGACTGCATGACCTTGGCATCACTTAATTGGCTGCTCCTCAaagttatactgccctgtgac
chr13:29043672-29043712	Upstream	gcagtcatatagagcagacgACAGGCAGGGTGTGTGCATTCGGTGCTGTGCTGTGGAAGAaagttatactgccctgtgac
chr13:29043766-29043806	Upstream	gcagtcatatagagcagacgGAATCACTTCCCCTCCCCCTGCTTCTGTCAGAATATTTTGaagttatactgccctgtgac
chr13:29043939-29043979	Upstream	gcagtcatatagagcagacgAGTGCCTTGGTGCGATCTTGACTCACTCTGCAACCTCTGCaagttatactgccctgtgac
chr13:29044158-29044198	Upstream	gcagtcatatagagcagacgTGAGATTAGAGGCATGAGCCCAGCCTAAATTAATATATTAaagttatactgccctgtgac
chr13:29044210-29044250	Upstream	gcagtcatatagagcagacgACAGACAGTAGATCCCGGTATCAAAGTACTCCTAAATAAAaagttatactgccctgtgac
chr13:29044300-29044340	Upstream	gcagtcatatagagcagacgGGTCTATCAAACAACCTCCTAGATCAAGTCAACCCCTTCAaagttatactgccctgtgac
chr13:29044363-29044403	Upstream	gcagtcatatagagcagacgTCATACTTATCTTTATGAGTTTCTTGAGGCAACATGTGGCaagttatactgccctgtgac
chr13:29044457-29044497	Upstream	gcagtcatatagagcagacgTGGATAACACCTGCCCTGAGAAACTTCCATGCCAGAATAGaagttatactgccctgtgac
chr13:29044504-29044544	Upstream	gcagtcatatagagcagacgCCTTCTTTATGGCATGGAACTCTGGGGATTTAATTGAGCAaagttatactgccctgtgac
chr13:29044587-29044627	Upstream	gcagtcatatagagcagacgAACTTCTGGCATTACTTGTAGTTATCTCTGTGGTCTGTCTaagttatactgccctgtgac
chr13:29044662-29044702	Upstream	gcagtcatatagagcagacgAGTTCCCCTGTTTGTGACATCCCACTGCCTACATCTTGGTaagttatactgccctgtgac
chr13:29044707-29044747	Upstream	gcagtcatatagagcagacgGACCACATGAATCTTTCTTTATCAGCAACTTAGAACACCAaagttatactgccctgtgac
chr13:29044766-29044806	Upstream	gcagtcatatagagcagacgGAGGAAACCGCTAACTTCAAAGAACCACCCAAAGCCCAGCaagttatactgccctgtgac
chr13:29045107-29045147	Upstream	gcagtcatatagagcagacgCGTGAGCCACCGCGCCGCGCAAGAAGTGCTATTTAGAGAAaagttatactgccctgtgac
chr13:29045180-29045220	Upstream	gcagtcatatagagcagacgTGTCCACACTCCCCATGCTGTCCCCCAACCAGAAGACAACaagttatactgccctgtgac
chr13:29045238-29045278	Upstream	gcagtcatatagagcagacgGACACTGACAAAAATGGGGTTATTCTAAAAAAAAGCGTTGaagttatactgccctgtgac
chr13:29045318-29045358	Upstream	gcagtcatatagagcagacgCTGGAATGAGGAAGCTAGATAAAAAACAGTTAACCAAAACaagttatactgccctgtgac
chr13:29045379-29045419	Upstream	gcagtcatatagagcagacgGAACAAATTTCCAAGTAACTGGTGACTTTGAGTGCATCACaagttatactgccctgtgac
chr13:29045435-29045475	Upstream	gcagtcatatagagcagacgGGAAACTAGAATCTCATAAAGGTTATTGGAGGTGTCAAGAaagttatactgccctgtgac
chr13:29045558-29045598	Upstream	gcagtcatatagagcagacgCCTTAACACATTTCTTTGAGGCAGTTTCATGTCCATGTACaagttatactgccctgtgac
chr13:29045633-29045673	Upstream	gcagtcatatagagcagacgCATCTACTGCATGCTAGACACTTGCCCATCTTATTAGTGAaagttatactgccctgtgac
chr13:29045690-29045730	Upstream	gcagtcatatagagcagacgGTGTATGTACGTACCCATAAACACATGCATAGTCATAGCAaagttatactgccctgtgac
chr13:29045742-29045782	Upstream	gcagtcatatagagcagacgCTTGATCGTCTCAGTAGCTCAGAGTCATGTTGCCCATTTAaagttatactgccctgtgac
chr13:29045791-29045831	Upstream	gcagtcatatagagcagacgCCTACAGGCTATTTCATTTTCAAGGGTGGAGTGCTATAATaagttatactgccctgtgac
chr13:29045870-29045910	Upstream	gcagtcatatagagcagacgGCTTCACATGGCAGCCTAGAAATCTGATTTAAAAGAATGAaagttatactgccctgtgac
chr13:29045915-29045955	Upstream	gcagtcatatagagcagacgGTCCTCCCAATAAATGATCTTGTCCCTTCTGTGAACTACTaagttatactgccctgtgac
chr13:29045975-29046015	Upstream	gcagtcatatagagcagacgCAATATAATCATAAGAGGCATACAGATCTCCTTACATCACaagttatactgccctgtgac
chr13:29046038-29046078	Upstream	gcagtcatatagagcagacgCAAAAAAACTCAACATAGAGCATGAAAATGGGCTTTATCCaagttatactgccctgtgac
chr13:29046099-29046139	Upstream	gcagtcatatagagcagacgCTGTTAAGGTCAAGCAGTGTAGGCTAATAGCATTAAAAAAaagttatactgccctgtgac
chr13:29046164-29046204	Upstream	gcagtcatatagagcagacgGAACACTGACACTTTGTATTGATCTTATCTGAGTCTTTTCaagttatactgccctgtgac
chr13:29046237-29046277	Upstream	gcagtcatatagagcagacgGTGGAACAGAACTTTATGACTCTTTGACACAAATCCCTTCaagttatactgccctgtgac
chr13:29046321-29046361	Upstream	gcagtcatatagagcagacgAGAGTGTTCTAAAATGCCACCCCTAATTCCCCACCTTAGTaagttatactgccctgtgac
chr13:29046393-29046433	Upstream	gcagtcatatagagcagacgTTCATTGGGAAGAGTGAATACATATCCAAGTAAATGATGGaagttatactgccctgtgac
chr13:29046458-29046498	Upstream	gcagtcatatagagcagacgCCCAGATGATTGAGGCTCTTTCTTCAAATGCTCTTCAAAGaagttatactgccctgtgac
chr13:29046538-29046578	Upstream	gcagtcatatagagcagacgGTCATTATGAACCAGACAGCCTTGAGGTCACTTGTAAAACaagttatactgccctgtgac
chr13:29046584-29046624	Upstream	gcagtcatatagagcagacgCTCTCAATGTAAAGTCTGTAAAGTCTGACTAAGAGTATGTaagttatactgccctgtgac
chr13:29046676-29046716	Upstream	gcagtcatatagagcagacgAACCCAACTTCAAGACAAATCCCCTGGTTTCTCTCCCACCaagttatactgccctgtgac
chr13:29046740-29046780	Upstream	gcagtcatatagagcagacgTCTGTTGAAGTCTTAGGGTTATTCTCTGTAAGAAAGGAGCaagttatactgccctgtgac
chr13:29046816-29046856	Upstream	gcagtcatatagagcagacgTCCATTTTTTATTATGAGTCATTAATCTCCCTAGCTCTGCaagttatactgccctgtgac
chr13:29046914-29046954	Upstream	gcagtcatatagagcagacgTGTCAACACAGGAGATTAGGGTTCGGTTTTTAGGATCCTTaagttatactgccctgtgac
chr13:29046959-29046999	Upstream	gcagtcatatagagcagacgCTAAAAATTCTGATCCTGGGGTCACAGTAATTGATAACAAaagttatactgccctgtgac
chr13:29047040-29047080	Upstream	gcagtcatatagagcagacgGTAAAAAGACAACAGCCTAATTTTAAAGATCAACCAAGGCaagttatactgccctgtgac
chr13:29047158-29047198	Upstream	gcagtcatatagagcagacgCAGGAACATGCAAATAAAAAACACAGGGAGACACCACTTCaagttatactgccctgtgac
chr13:29047262-29047302	Upstream	gcagtcatatagagcagacgAAACTGGAACCCTCTTACATCGCAGGTAGGACTTTTAAACaagttatactgccctgtgac
chr13:29047322-29047362	Upstream	gcagtcatatagagcagacgGCAGTATGGCAATTCCTCGATGGTTAAACATAAGAGTTGAaagttatactgccctgtgac
chr13:29047405-29047445	Upstream	gcagtcatatagagcagacgCTACCCAAGACAGATGAAAACATCCATCCACATAAAAACTaagttatactgccctgtgac
chr13:29047460-29047500	Upstream	gcagtcatatagagcagacgACAGCAGTATTACCTATAACAGCCAAAAAGAAACAACCCAaagttatactgccctgtgac
chr13:29047759-29047799	Upstream	gcagtcatatagagcagacgGTGACAGAGCAAGACTATATCTCAAAAGAAAGAAAGAAAGaagttatactgccctgtgac
chr13:29047982-29048022	Upstream	gcagtcatatagagcagacgAGAAAGAAAGAAAGAAAGAACCCAATGTCCATCATCTGATaagttatactgccctgtgac
chr13:29048071-29048111	Upstream	gcagtcatatagagcagacgCAATAAAAAGGAATGCTGATATGTGCTGCCACATAGATGAaagttatactgccctgtgac
chr13:29048135-29048175	Upstream	gcagtcatatagagcagacgCAGAGAAAACGTCATGTAAGCACACAAGGAGAAAGCAGCTaagttatactgccctgtgac
chr13:29048214-29048254	Upstream	gcagtcatatagagcagacgCCTGCCAGCACCTTGATCTCCTTGATCTCAAGCTTCCAGCaagttatactgccctgtgac
chr13:29048278-29048318	Upstream	gcagtcatatagagcagacgTCCTCTAGTTTTATTGTTAAAAAACAAAAAACAGGCCGGGaagttatactgccctgtgac
chr13:29048339-29048379	Upstream	gcagtcatatagagcagacgTCCCAGCATTTTAGGAGGCTGAGGCAGCTGTATCACCTGAaagttatactgccctgtgac
chr13:29048385-29048425	Upstream	gcagtcatatagagcagacgGAGTTCGAGACCAGTTTGAACAACATGGTGAAATCCTGTCaagttatactgccctgtgac
chr13:29048502-29048542	Upstream	gcagtcatatagagcagacgAGAATCACTTGAACCTGGAGGAGGAGATTTCAGTGAGCTGaagttatactgccctgtgac
chr13:29048598-29048638	Upstream	gcagtcatatagagcagacgACAAAACAAAACAAAACAACCACAGACACACACACACACAaagttatactgccctgtgac
chr13:29048738-29048778	Upstream	gcagtcatatagagcagacgAATGTTCAGAGCAGGCAAATCCTGGAGACAGGAAGGTAGAaagttatactgccctgtgac
chr13:29048788-29048828	Upstream	gcagtcatatagagcagacgCCAGGGCTTGCGGGGAGGGGATGGAGGGTGACTGATAATCaagttatactgccctgtgac
chr13:29048882-29048922	Upstream	gcagtcatatagagcagacgGATGGTTGCACAACTCTTGAATGGACCAAAAACCACTGAAaagttatactgccctgtgac
chr13:29048973-29049013	Upstream	gcagtcatatagagcagacgTTCTGGTCTCCTATAGTATGTGAGATTTACCTCAATAAAGaagttatactgccctgtgac
chr13:29049040-29049080	Upstream	gcagtcatatagagcagacgATGACTAAAGTAATCACAGAGTTATGTTGAAGGCCTAGAAaagttatactgccctgtgac
chr13:29049088-29049128	Upstream	gcagtcatatagagcagacgTATTTTGAAATTTGTTGCCACATATTACCCCATCAGTGTGaagttatactgccctgtgac
chr13:29049168-29049208	Upstream	gcagtcatatagagcagacgAGGCTGATTTTAGAGACCTAATTTTCCCTTAATGTTCTGTaagttatactgccctgtgac
chr13:29049253-29049293	Upstream	gcagtcatatagagcagacgACTTGCTGTTCCCTCCCCCGTTACAATCTTTTCAATTTAAaagttatactgccctgtgac
chr13:29049373-29049413	Upstream	gcagtcatatagagcagacgCACTAGGACTCTGAATAAATCTGGTGTTTCCTTTTATATCaagttatactgccctgtgac
chr13:29049483-29049523	Upstream	gcagtcatatagagcagacgCATCTGTCTTTGATTTTGCATACTGTGTTTTCAGTAGTACaagttatactgccctgtgac
chr13:29049540-29049580	Upstream	gcagtcatatagagcagacgATGGCCTCTTTATCTAAATAGAGATCCCTAAGTATCATGTaagttatactgccctgtgac
chr13:29049591-29049631	Upstream	gcagtcatatagagcagacgGAATTTAAGATCATGAGCCTTTTACAAAGGTTGTTCGAGGaagttatactgccctgtgac
chr13:29049670-29049710	Upstream	gcagtcatatagagcagacgCCTTAAGATGTAGCTTATTAAAGGCCGAAATCTCATAGACaagttatactgccctgtgac
chr13:29049725-29049765	Upstream	gcagtcatatagagcagacgCTTTGGGGTTGGTGGCAAGGATGGGAGAAGGGTTAAGAATaagttatactgccctgtgac
chr13:29049785-29049825	Upstream	gcagtcatatagagcagacgGCTACCAACATTTTTATTTGCGATGCTTATTCTTATAGGGaagttatactgccctgtgac
chr13:29049851-29049891	Upstream	gcagtcatatagagcagacgACTCTTAGTTCTTAACCTCTGTGTCATATCTCTATCCAAGaagttatactgccctgtgac
chr13:29049923-29049963	Upstream	gcagtcatatagagcagacgAGTGAATGCCTAGATTAAAGTAACCACATTAAATGGAGACaagttatactgccctgtgac
chr13:29049999-29050039	Upstream	gcagtcatatagagcagacgATGAAGAGCATTATAATGTCCCATCTCCTCTCACTTCCAGaagttatactgccctgtgac
chr13:29050044-29050084	Upstream	gcagtcatatagagcagacgTGGAGAAAGGCCAGAGAGTTCATATTCCATCCACCAACAGaagttatactgccctgtgac
chr13:29050092-29050132	Upstream	gcagtcatatagagcagacgGAAGATGTGAAAGTCATGGGGATTCGTATGAACTGAAAGCaagttatactgccctgtgac
chr13:29050174-29050214	Upstream	gcagtcatatagagcagacgAAATGTCAGGTTTGTCTTCCAAAACAATTGGCCTTAAATCaagttatactgccctgtgac
chr13:29050269-29050309	Upstream	gcagtcatatagagcagacgCACACACACACACGCTTGCTGACACGCATGCATACACTTTaagttatactgccctgtgac
chr13:29050327-29050367	Upstream	gcagtcatatagagcagacgAAGTTTGTTTGAGTGGTGGTGGGGAGGTTGATGTAGAACTaagttatactgccctgtgac
chr13:29050378-29050418	Upstream	gcagtcatatagagcagacgTTGGTGTGTGCTTTAATTACATTTTTCATTCAGCTTAGGCaagttatactgccctgtgac
chr13:29050431-29050471	Upstream	gcagtcatatagagcagacgTTTCTAGGCGGGGATTTAGAAATTGACTTGAATGTGGCAAaagttatactgccctgtgac
chr13:29050491-29050531	Upstream	gcagtcatatagagcagacgCTGCTGACTAATCCCTTATGCAGATAAGATTATTTGTGACaagttatactgccctgtgac
chr13:29050572-29050612	Upstream	gcagtcatatagagcagacgAGAGTAATTGTGTTATTGGTCTTTAAGGTCCACAATAGGAaagttatactgccctgtgac
chr13:29050652-29050692	Upstream	gcagtcatatagagcagacgAGTTTGTAGAAAGTTTCTAATCCTAGGAACCTGCTTTTTCaagttatactgccctgtgac
chr13:29050713-29050753	Upstream	gcagtcatatagagcagacgTAAACGCACTATTTTACCACACTGATTTCTTGCTTTAGAGaagttatactgccctgtgac
chr13:29050773-29050813	Upstream	gcagtcatatagagcagacgCCTCAAACTATTAGATTCAATATGTGAAGTCTCTGATCTCaagttatactgccctgtgac
chr13:29050835-29050875	Upstream	gcagtcatatagagcagacgAATAGTCACGTATATAGCATTTATGTCTTGAATCCAGGTGaagttatactgccctgtgac
chr13:29050926-29050966	Upstream	gcagtcatatagagcagacgTTGGCACTTCTCCGCAATTATGTTCATTTCAATAATTCTGaagttatactgccctgtgac
chr13:29051015-29051055	Upstream	gcagtcatatagagcagacgCTGTCAATGAAACTCATAGATAGGTTTTGTAGCTCTTGGCaagttatactgccctgtgac
chr13:29051078-29051118	Upstream	gcagtcatatagagcagacgCACTGAAGTGGCCAAAGTCTAAAATCATCAAAACTTGGACaagttatactgccctgtgac
chr13:29051139-29051179	Upstream	gcagtcatatagagcagacgTGGGTCATTGACTTTACTCATTTTTCCTTAAGCTTCAGAAaagttatactgccctgtgac
chr13:29051217-29051257	Upstream	gcagtcatatagagcagacgTGTTTACCAGGAAAAAATGCTCTAATAACGTCAACATTCCaagttatactgccctgtgac
chr13:29051283-29051323	Upstream	gcagtcatatagagcagacgTGTCTTCCGCATGCCTCTCTGAGCTTTTTACTTGACACTGaagttatactgccctgtgac
chr13:29051328-29051368	Upstream	gcagtcatatagagcagacgTTTGAGGGTCACAGTTTAACAGGGCACATTCATTGATCATaagttatactgccctgtgac
chr13:29051394-29051434	Upstream	gcagtcatatagagcagacgGGACCTACCCTTCCAATGACCTATAGCCATGCACAACTCCaagttatactgccctgtgac
chr13:29051439-29051479	Upstream	gcagtcatatagagcagacgATGTGACATCAGAGTTAATTAAGGTTGGTTTGGGAGAAATaagttatactgccctgtgac
chr13:29051494-29051534	Upstream	gcagtcatatagagcagacgGAGTTACCTTTTCCCAAAAAATGCTCTACTCCTACACCGCaagttatactgccctgtgac
chr13:29051552-29051592	Upstream	gcagtcatatagagcagacgGTTCAAAAACCACCTCCATAGAGCTGTCTAACAATATGTCaagttatactgccctgtgac
chr13:29051597-29051637	Upstream	gcagtcatatagagcagacgAGTTTACCATACGATGTCATGAAAGTTATCTGAGCTGCCTaagttatactgccctgtgac
chr13:29051670-29051710	Upstream	gcagtcatatagagcagacgGAGACATAACTCGTAAAATACTCGGTAGAGAAGTCTGGTAaagttatactgccctgtgac
chr13:29051745-29051785	Upstream	gcagtcatatagagcagacgAGAAAACACTCTTTACACCCTAAAAATGCATACAGGAACGaagttatactgccctgtgac
chr13:29051791-29051831	Upstream	gcagtcatatagagcagacgCTGTTAGGAAGGGCTTGGACACATCTCTGTTTTCTCTATCaagttatactgccctgtgac
chr13:29051865-29051905	Upstream	gcagtcatatagagcagacgCCCACGGGCTTATGTTCTTATCCAATGTCACTGTTTAGAGaagttatactgccctgtgac
chr13:29051929-29051969	Upstream	gcagtcatatagagcagacgCGTCACGTCTTATAGAATGGATCATAATTGCCAGTAGTGTaagttatactgccctgtgac
chr13:29052006-29052046	Upstream	gcagtcatatagagcagacgCATTTTCAGATTGTGAACACCTGGAAGAGACATGACAACTaagttatactgccctgtgac
chr13:29052082-29052122	Upstream	gcagtcatatagagcagacgTCAATGTATGTGAGACTAAATATACAGGTGGCTTAGTGAAaagttatactgccctgtgac
chr13:29052158-29052198	Upstream	gcagtcatatagagcagacgATCAATTTGTGCATCCTCTTTAGAATCATAGTGTCTGATCaagttatactgccctgtgac
chr13:29052249-29052289	Upstream	gcagtcatatagagcagacgAAGACTAGTAGTACTAATAACATGCTTGAACTGCCTTAACaagttatactgccctgtgac
chr13:29052342-29052382	Upstream	gcagtcatatagagcagacgAGGCATCCTCCGTGTTCTCTTTAAATAAACAATTACCAGTaagttatactgccctgtgac
chr13:29052429-29052469	Upstream	gcagtcatatagagcagacgAGTTTTCTGTTTTACATAGCATCAGGATTACAGTTTGGTCaagttatactgccctgtgac
chr13:29052492-29052532	Upstream	gcagtcatatagagcagacgACTCTGCTTTCATTACTGTTCAGTGTCAAAGTTCCAGGCAaagttatactgccctgtgac
chr13:29052550-29052590	Upstream	gcagtcatatagagcagacgGCATGTTTCAATGTTATGGATTTGTCATTTATGTGGATCCaagttatactgccctgtgac
chr13:29052651-29052691	Upstream	gcagtcatatagagcagacgCGTATAGGAGCTTGCCATGTAACAGTTTAAGTATAAAAGCaagttatactgccctgtgac
chr13:29052737-29052777	Upstream	gcagtcatatagagcagacgTCATGTGACATAATCTTCAGATCCACACACAGTTCCTTCTaagttatactgccctgtgac
chr13:29052789-29052829	Upstream	gcagtcatatagagcagacgATATGTCATGGAGCTGTAATGTGATGCTGTTAAACTACCAaagttatactgccctgtgac
chr13:29052841-29052881	Upstream	gcagtcatatagagcagacgTGTTCCAGTTTCTATTTTGATTCCCAAATAGTGCCTTCACaagttatactgccctgtgac
chr13:29052898-29052938	Upstream	gcagtcatatagagcagacgTGAATAAGAAAGGCTGGCAAACAGGCAGACAGACAAGTGTaagttatactgccctgtgac
chr13:29052963-29053003	Upstream	gcagtcatatagagcagacgGCCAGAAAAGCCAAAAATGTTATTATAGCAATACAAAGCCaagttatactgccctgtgac
chr13:29053009-29053049	Upstream	gcagtcatatagagcagacgATTCTCCTCATGCAGACTTTCAGCTTCAGAATCGATTACAaagttatactgccctgtgac
chr13:29053081-29053121	Upstream	gcagtcatatagagcagacgAAAAATGGAGGAGAGATGAAATGAGATTGGAAGGCCGAATaagttatactgccctgtgac
chr13:29053187-29053227	Upstream	gcagtcatatagagcagacgAAAACATCTTTCTGGAGTCCTTTAGACTGTTCATAAAGGGaagttatactgccctgtgac
chr13:29053268-29053308	Upstream	gcagtcatatagagcagacgCTCTATCTTTGCAACCAATAATATATACAAACCCTCTGACaagttatactgccctgtgac
chr13:29053314-29053354	Upstream	gcagtcatatagagcagacgGATTTAAATGGCCAAGAGTGTGCAATAAAGTTATCCATCAaagttatactgccctgtgac
chr13:29053481-29053521	Upstream	gcagtcatatagagcagacgGCCTTTCATTACACATATTTTGGAGATTAATCATGCTTCGaagttatactgccctgtgac
chr13:29053526-29053566	Upstream	gcagtcatatagagcagacgGGGGTGGACATGTTGATTAAACTGTTATTTTTTATTCTGGaagttatactgccctgtgac
chr13:29053590-29053630	Upstream	gcagtcatatagagcagacgAAGATATCCTTCACGTAGTAAGTATTTGTAAGAGCTGTGCaagttatactgccctgtgac
chr13:29053678-29053718	Upstream	gcagtcatatagagcagacgCATGTTATACAAGTTTTGCTGAGAGTCAAATTTCTGGAAGaagttatactgccctgtgac
chr13:29053790-29053830	Upstream	gcagtcatatagagcagacgATGTTTTTCACTCATTTCGGCATGTGATATTAAGGCCTTCaagttatactgccctgtgac
chr13:29053857-29053897	Upstream	gcagtcatatagagcagacgCGTTGTTTGTATTCAATGCCTGGGGAATGCTGGTTTTCATaagttatactgccctgtgac
chr13:29053904-29053944	Upstream	gcagtcatatagagcagacgGGATATATACCCATACACCTTCATTACTCTATCTAGAACTaagttatactgccctgtgac
chr13:29054030-29054070	Upstream	gcagtcatatagagcagacgTGGCCACCAACCCAACAGCTTTAAAATAACTTATGAATCAaagttatactgccctgtgac
chr13:29054094-29054134	Upstream	gcagtcatatagagcagacgAACCAAAGTAGAAGTTACATAAAACCAAAAGGAACAGCTCaagttatactgccctgtgac
chr13:29054160-29054200	Upstream	gcagtcatatagagcagacgGCCGAAGCTGCTCCCATGAAATTAAGCCACCACCTCCTTTaagttatactgccctgtgac
chr13:29054205-29054245	Upstream	gcagtcatatagagcagacgAGACTGATGAACTGAGTTAAGGGTTGGACTCTTAGGTGCAaagttatactgccctgtgac
chr13:29054277-29054317	Upstream	gcagtcatatagagcagacgAGCTATGCTTCTTATCTCTCTTTTACTGCCACCAATCCTGaagttatactgccctgtgac
chr13:29054333-29054373	Upstream	gcagtcatatagagcagacgCATTCTCTATATGACCCCTTTCTCTCACTCCCTTACCTTGaagttatactgccctgtgac
chr13:29054427-29054467	Upstream	gcagtcatatagagcagacgGTATACCGATAGAGATACAACAATAAACAAGACAAACGAGaagttatactgccctgtgac
chr13:29054472-29054512	Upstream	gcagtcatatagagcagacgTTCCTTTACAGTGTTTATAGCTTAGCATGGACAACAGATAaagttatactgccctgtgac
chr13:29054580-29054620	Upstream	gcagtcatatagagcagacgACATTATATTTGTGTGTTATCATGGGGAAGTGCCAGGTGTaagttatactgccctgtgac
chr13:29054633-29054673	Upstream	gcagtcatatagagcagacgTCAGCCCAGGGAGTGAGAGTCTTCTATTAGAATAAAGTTGaagttatactgccctgtgac
chr13:29054710-29054750	Upstream	gcagtcatatagagcagacgAGAAATAGCAGGGTCTCTTTCTCCTTCAAAGACTTCCACAaagttatactgccctgtgac
chr13:29054835-29054875	Upstream	gcagtcatatagagcagacgCTCTTGTTTTCCTCAGCCTCTGTGCTGGGAGGAGAAAGCTaagttatactgccctgtgac
chr13:29054884-29054924	Upstream	gcagtcatatagagcagacgTCTTTCAATGCTGTGGTTCGCATATTTTTTGTCTGGGGTCaagttatactgccctgtgac
chr13:29054961-29055001	Upstream	gcagtcatatagagcagacgGTAATCATACTTTAGATACATACCCAGGTCACGTTGTGCTaagttatactgccctgtgac
chr13:29055044-29055084	Upstream	gcagtcatatagagcagacgAGCAATGAGGGAATGAATGAGGACTGTCAGATGTGATGCGaagttatactgccctgtgac
chr13:29055128-29055168	Upstream	gcagtcatatagagcagacgGTCACCTAGCCAGTACCACACATGACCCAGAGCCAAGAGGaagttatactgccctgtgac
chr13:29055186-29055226	Upstream	gcagtcatatagagcagacgATGTTCTCATTCCAGGTGACAAAACAATGGCAGCAATAGTaagttatactgccctgtgac
chr13:29055260-29055300	Upstream	gcagtcatatagagcagacgCCTAGAAATTAAAGGTTCCAATCAACTATCTTCTGTGCTGaagttatactgccctgtgac
chr13:29055313-29055353	Upstream	gcagtcatatagagcagacgGCCAGTTAACAGTCTCCCAGCAGGAAGGCTCATCTCAAGGaagttatactgccctgtgac
chr13:29055374-29055414	Upstream	gcagtcatatagagcagacgTTCTCTAGAAGATGGGCAGTGTAGATCCTCATTCTCAATCaagttatactgccctgtgac
chr13:29055419-29055459	Upstream	gcagtcatatagagcagacgTCTACAGTCGAGTCAGGAGAACATGGCCAGCTTAGCCAAAaagttatactgccctgtgac
chr13:29055476-29055516	Upstream	gcagtcatatagagcagacgTGGACCTAGAAGATAACCCAAATGGAAGGAACAGAATATTaagttatactgccctgtgac
chr13:29055544-29055584	Upstream	gcagtcatatagagcagacgCTCCTGGCCATATTTCTCCTAACCTCCTCCGCTTATACACaagttatactgccctgtgac
chr13:29055623-29055663	Upstream	gcagtcatatagagcagacgCACGTACTTAGAAGGTGAACCAATGAGGAACCATGACTCCaagttatactgccctgtgac
chr13:29055690-29055730	Upstream	gcagtcatatagagcagacgGCTCAGGATATGATTTCAGTCAGTTCAGCCAGTATTTATTaagttatactgccctgtgac
chr13:29055751-29055791	Upstream	gcagtcatatagagcagacgCACTGTACTGGATTCACAATTGCAAAGATGGGTCAGAAACaagttatactgccctgtgac
chr13:29055828-29055868	Upstream	gcagtcatatagagcagacgCCTCTTAGGGGCTGTCATTTAGAAGTAGAATAGGTGAATAaagttatactgccctgtgac
chr13:29055887-29055927	Upstream	gcagtcatatagagcagacgATCTAAGTCAACAAATAGAGATCTCCTGCAAACTATGTACaagttatactgccctgtgac
chr13:29055941-29055981	Upstream	gcagtcatatagagcagacgGAACACATCCTTTAATATAGGAAGTCACACATTCTTCACCaagttatactgccctgtgac
chr13:29056163-29056203	Upstream	gcagtcatatagagcagacgAAAAATCTTCTACACATTCCTGAACTCAGCTTGGAAATAGaagttatactgccctgtgac
chr13:29056208-29056248	Upstream	gcagtcatatagagcagacgGAATCTAGAATAATGACTGGCTATAAAATCGGGATCAGGAaagttatactgccctgtgac
chr13:29056259-29056299	Upstream	gcagtcatatagagcagacgAATATGGCTCATGTTTTTCCTCATGCAGTTGTGGGAGAAAaagttatactgccctgtgac
chr13:29056343-29056383	Upstream	gcagtcatatagagcagacgCACTCTGGGAGGCCAAGGCGGGTGGGAGTTTGAGACCAGCaagttatactgccctgtgac
chr13:29056414-29056454	Upstream	gcagtcatatagagcagacgAAAAATACAATATTAGCCCAGCGTGGCGGTGCATGCCTGTaagttatactgccctgtgac
chr13:29056650-29056690	Upstream	gcagtcatatagagcagacgAAAAGAAAAGAAAATACAGCCCTCCAAATCATTGGAAGAGaagttatactgccctgtgac
chr13:29056701-29056741	Upstream	gcagtcatatagagcagacgAAACCTCCCCTCCTAAGTTTGTATTTAACATTATCCCAAAaagttatactgccctgtgac
chr13:29056783-29056823	Upstream	gcagtcatatagagcagacgGGTTTGGACTATAAAGCGCATTTAAGAAATAACAACAACCaagttatactgccctgtgac
chr13:29056841-29056881	Upstream	gcagtcatatagagcagacgCAGTTTAGGATTTTACTCCCTCTAAGAAAAGATAATCTGGaagttatactgccctgtgac
chr13:29056903-29056943	Upstream	gcagtcatatagagcagacgGTCAGTCTCAAAAGGCTAAAGTGAAGTAGAAATTCCTGAAaagttatactgccctgtgac
chr13:29056948-29056988	Upstream	gcagtcatatagagcagacgACTCCTGTTAGTTTCCTGAATTTCCCATTTGCCTTCTAAGaagttatactgccctgtgac
chr13:29057016-29057056	Upstream	gcagtcatatagagcagacgGGTATTTTTCATTGACCAGTTTTGAAGACAGAGGATGGGAaagttatactgccctgtgac
chr13:29057098-29057138	Upstream	gcagtcatatagagcagacgCAATGTGTGTCAAATATTTCCTAACCCTCAAGAAGTTACAaagttatactgccctgtgac
chr13:29057157-29057197	Upstream	gcagtcatatagagcagacgAGGGCACTGCAATTACTCTATTTCCACACATATATTTTTCaagttatactgccctgtgac
chr13:29057221-29057261	Upstream	gcagtcatatagagcagacgGGAGAGGATTCTGAAGCCATAAAAATTTTCAAAGAACAGCaagttatactgccctgtgac
chr13:29057274-29057314	Upstream	gcagtcatatagagcagacgCTGATCTAGCAGGAGACATTAAGTGGAAAAAGAGAGTTAAaagttatactgccctgtgac
chr13:29057335-29057375	Upstream	gcagtcatatagagcagacgACAATACCATTAATCATAGATGCAGTGTTGTTGCCAGAGTaagttatactgccctgtgac
chr13:29057417-29057457	Upstream	gcagtcatatagagcagacgCATATCCCTGCCTCCCCATCTGTTTACATACATTTTTGGTaagttatactgccctgtgac
chr13:29057499-29057539	Upstream	gcagtcatatagagcagacgCCAACAGTGGATTTTTACATACATAGACACCATGCATATTaagttatactgccctgtgac
chr13:29057551-29057591	Upstream	gcagtcatatagagcagacgATACACCATTCCGTATAATTTCCATCTAAAGCATGTATCCaagttatactgccctgtgac
chr13:29057621-29057661	Upstream	gcagtcatatagagcagacgGAGTGAAAGATAAAACTCCTCAATAGGTGGCAGGATAGGAaagttatactgccctgtgac
chr13:29057691-29057731	Upstream	gcagtcatatagagcagacgTTCTGGTTGAAAAAGTGTCCTTCTCCGAGTAACAGGTCAAaagttatactgccctgtgac
chr13:29057744-29057784	Upstream	gcagtcatatagagcagacgAAACGCTATTTTCTCCTTCTTGACTTCTTGCAGGTCTATGaagttatactgccctgtgac
chr13:29057789-29057829	Upstream	gcagtcatatagagcagacgGGAATGATCTAAGAAGGAGGGAGAGACACAGGAGCTACGGaagttatactgccctgtgac
chr13:29057859-29057899	Upstream	gcagtcatatagagcagacgCTGTACAAGGACTGCCAATCAAACAGGGAAATCAAAGTGAaagttatactgccctgtgac
chr13:29057922-29057962	Upstream	gcagtcatatagagcagacgAAGGCTCTTGGATGGTTGTCTTTTCTCATAAATATGACAGaagttatactgccctgtgac
chr13:29058024-29058064	Upstream	gcagtcatatagagcagacgTCATTCAAGATACTTTGAGTAAATGTTGGTGGAAAGAGTCaagttatactgccctgtgac
chr13:29058088-29058128	Upstream	gcagtcatatagagcagacgTAGGTTTGAATCTTGGCTTGGCTGTTCCATAAATGGATGGaagttatactgccctgtgac
chr13:29058157-29058197	Upstream	gcagtcatatagagcagacgCCTTGGGGCTTCAATCCATAAAACAAAGTTACAGGTGTGCaagttatactgccctgtgac
chr13:29058202-29058242	Upstream	gcagtcatatagagcagacgAGGTGGCTAGGAAGAGACTTGATGGAGTTAACACAGAAAGaagttatactgccctgtgac
chr13:29058286-29058326	Upstream	gcagtcatatagagcagacgACAGTTAATGTCCTCCCCTATCCAATTCATGTAGCATCTGaagttatactgccctgtgac
chr13:29058348-29058388	Upstream	gcagtcatatagagcagacgCAGGTCGTTCTGTGAGGTATTTTAGTTTCATTCTGGAAAAaagttatactgccctgtgac
chr13:29058404-29058444	Upstream	gcagtcatatagagcagacgAATCTGAAAGGTGCAGAGGAGCCCACGTTGGATTCCTGGAaagttatactgccctgtgac
chr13:29058469-29058509	Upstream	gcagtcatatagagcagacgGCTTTTTCCTCGGACCTGCCTGATATGAGCTTTTCTAGAAaagttatactgccctgtgac
chr13:29058514-29058554	Upstream	gcagtcatatagagcagacgTGCTGTCCTCATGCTGTTGTTTGTCATCTGAACTGGTTTAaagttatactgccctgtgac
chr13:29058560-29058600	Upstream	gcagtcatatagagcagacgTATCTAGGAGAGCAGTTTGGAAGCCCACATAAAATCATGTaagttatactgccctgtgac
chr13:29058618-29058658	Upstream	gcagtcatatagagcagacgTCCTTTTCTGACTAAGTTTTTTGGGAGGTCCTTGAATGCCaagttatactgccctgtgac
chr13:29058680-29058720	Upstream	gcagtcatatagagcagacgTTAAAATTCTGTCTTATTGGAGATGTGAACAGTGTCTGCCaagttatactgccctgtgac
chr13:29058730-29058770	Upstream	gcagtcatatagagcagacgGTGGAATCTCCCAAGGCCACTTTAAGCTGGAGTAGCAGTGaagttatactgccctgtgac
chr13:29058828-29058868	Upstream	gcagtcatatagagcagacgCACAGTCCCCTTGATGCTTTTTCCTTCTCCTCTTTTCATTaagttatactgccctgtgac
chr13:29058880-29058920	Upstream	gcagtcatatagagcagacgCATGGTAGGAGGATCCCTAAATGTCGGGTTTGCAAGTCTGaagttatactgccctgtgac
chr13:29058938-29058978	Upstream	gcagtcatatagagcagacgAATTCCAAGTTTACTTACCACTTCTGTGATCTTAGGGAAAaagttatactgccctgtgac
chr13:29059031-29059071	Upstream	gcagtcatatagagcagacgTCGGGACTGAGTAAAATAATATATGTAACTCCTGTTGTGGaagttatactgccctgtgac
chr13:29059293-29059333	Upstream	gcagtcatatagagcagacgTTACATATATTGATTGTATAGTCAGTAGGGTTTGGTTGCCaagttatactgccctgtgac
chr13:29059344-29059384	Upstream	gcagtcatatagagcagacgTTCCCCAAAGCATGTCTGTCCCTGCAGTCTCGGCACCTCCaagttatactgccctgtgac
chr13:29059408-29059448	Upstream	gcagtcatatagagcagacgTCTATGATAAGAGCCCCAAGAAGCTGCAGAGCTGCCTGCAaagttatactgccctgtgac
chr13:29059466-29059506	Upstream	gcagtcatatagagcagacgGCTGTCCTCCCTTGCTGGTGTCATGTTAGTCATCAGAGGCaagttatactgccctgtgac
chr13:29059541-29059581	Upstream	gcagtcatatagagcagacgAATTTGAATTAAGAATAGAAAGCTCTTCTCTGGGGCCTGTaagttatactgccctgtgac
chr13:29059617-29059657	Upstream	gcagtcatatagagcagacgCCAGATACTGTTTAGAAGGGTCAAGACATTATGTAGCATTaagttatactgccctgtgac
chr13:29059680-29059720	Upstream	gcagtcatatagagcagacgTATTTACTGTATTTTCTTGGCCAAACTCCAGCTTAATAGCaagttatactgccctgtgac
chr13:29059755-29059795	Upstream	gcagtcatatagagcagacgGTGTGGTCCATTGTGAGGCTGTGCTCCTCTCCACGCAGAGaagttatactgccctgtgac
chr13:29059841-29059881	Upstream	gcagtcatatagagcagacgCCAATAGAATGTGGTAGAGCGGTGTTGTAGGCGTTCCAAAaagttatactgccctgtgac
chr13:29059887-29059927	Upstream	gcagtcatatagagcagacgGCCTCAATATGCCTTGCAGCTTCCACCATCACACTCTTGCaagttatactgccctgtgac
chr13:29059975-29060015	Upstream	gcagtcatatagagcagacgAGGAAAGATCTCATGAAGAGGGAGGCCCAGCACCAAGGACaagttatactgccctgtgac
chr13:29060025-29060065	Upstream	gcagtcatatagagcagacgTGCCAAGGACTATAGATGCATGAGAAACCCAGGTGAGACCaagttatactgccctgtgac
chr13:29060093-29060133	Upstream	gcagtcatatagagcagacgCCCAAAGGTCTAGAAGAATCATGAAGCATAATGCATTGTTaagttatactgccctgtgac
chr13:29060138-29060178	Upstream	gcagtcatatagagcagacgGGGTGACTAAGTTTTGGCACATCTCGTTATGTAGAAATAGaagttatactgccctgtgac
chr13:29060225-29060265	Upstream	gcagtcatatagagcagacgACTGTGTGGTAGTTCAAGTGTATGCTCTTTCTGTATTTGAaagttatactgccctgtgac
chr13:29060286-29060326	Upstream	gcagtcatatagagcagacgGCTCACGCAATATTAAGAATTACATGTTGTACGGGTTACCaagttatactgccctgtgac
chr13:29060362-29060402	Upstream	gcagtcatatagagcagacgCTTGGTGTTTCACAAGAAGTGTTCCCAGGACCGTGGTTTCaagttatactgccctgtgac
chr13:29060413-29060453	Upstream	gcagtcatatagagcagacgGGCCAGCTCTGTCTCCAACCAGCAGTAGCTTTTCACAACAaagttatactgccctgtgac
chr13:29060458-29060498	Upstream	gcagtcatatagagcagacgGACAGAACCCTGGCACATCATGAAAGTTAGGAGGCCACCCaagttatactgccctgtgac
chr13:29060503-29060543	Upstream	gcagtcatatagagcagacgCCAACAGATAGAATTCAGCCACCCAAGTGGGAGCCATACTaagttatactgccctgtgac
chr13:29060576-29060616	Upstream	gcagtcatatagagcagacgCGGATGGAGAGGAAATTTTGCAGTCATACTGGAGGAAACCaagttatactgccctgtgac
chr13:29060663-29060703	Upstream	gcagtcatatagagcagacgGTGTTTGCCAATATTTACATAGAGAAAAGACTGAGCACTCaagttatactgccctgtgac
chr13:29060721-29060761	Upstream	gcagtcatatagagcagacgCATAAGGCAGAGAAGGAGGACCATTGTTAGTCTAGACGGGaagttatactgccctgtgac
chr13:29060785-29060825	Upstream	gcagtcatatagagcagacgCGTACCTCACTCGGCAAAACAGTCCCCCTCTCCTCAGAAGaagttatactgccctgtgac
chr13:29060855-29060895	Upstream	gcagtcatatagagcagacgCCCTGGCATTTGATCTAAGTATTCTTTCTTGCACACTCTAaagttatactgccctgtgac
chr13:29060918-29060958	Upstream	gcagtcatatagagcagacgGAATTCTCGTAAATAGTTTCTTCCACCTTGTCGTATGTCTaagttatactgccctgtgac
chr13:29060963-29061003	Upstream	gcagtcatatagagcagacgTGATTTAGTGCCTTTTACAGATTGGCATTTGGGCAGGTGCaagttatactgccctgtgac
chr13:29061052-29061092	Upstream	gcagtcatatagagcagacgAAGTGTGATCTCTGGACCAGGCACAACAGCATCCCCTGGGaagttatactgccctgtgac
chr13:29061184-29061224	Upstream	gcagtcatatagagcagacgACCAGGTGATTCTAATGTGTGATGAAATTTGAGGTTCTTAaagttatactgccctgtgac
chr13:29061281-29061321	Upstream	gcagtcatatagagcagacgCTCTCAAGAGCTCATGATTAAATTGGTCAGAGGTACAGCCaagttatactgccctgtgac
chr13:29061387-29061427	Upstream	gcagtcatatagagcagacgCCCTAGAGAGAGGCAAAGGCTTTCATAGACATCACTTGGCaagttatactgccctgtgac
chr13:29061451-29061491	Upstream	gcagtcatatagagcagacgGCTACAGGTGGCCTTGAGTTTAAGTGGTTTTATATTTGTGaagttatactgccctgtgac
chr13:29061505-29061545	Upstream	gcagtcatatagagcagacgAGGCTTTTCATTTATGCTAGGTTCACTTCAGGCCTCTTTTaagttatactgccctgtgac
chr13:29061550-29061590	Upstream	gcagtcatatagagcagacgAAGAATCTGATAATTGTTGTAGCTCTGCCTGTGTAGTCCAaagttatactgccctgtgac
chr13:29061626-29061666	Upstream	gcagtcatatagagcagacgGTGCTCCACCCATTAAATAGAAGGATAGAAGACCAGGCTGaagttatactgccctgtgac
chr13:29061685-29061725	Upstream	gcagtcatatagagcagacgACCGTGATAATCTGTGAAAAGGTAAAAGCATTTGTCAAGAaagttatactgccctgtgac
chr13:29061748-29061788	Upstream	gcagtcatatagagcagacgTGTTAAGTGCAAATACATTCCATTTCAAGACAGTAAGAGGaagttatactgccctgtgac
chr13:29061822-29061862	Upstream	gcagtcatatagagcagacgAGCGAGACAATGACACCTCCCTGACAACCAAAAATTCTGCaagttatactgccctgtgac
chr13:29061871-29061911	Upstream	gcagtcatatagagcagacgACCGCTGCTGGTTTTTGCCACCAAGTCATTTTCTTTCAAAaagttatactgccctgtgac
chr13:29061916-29061956	Upstream	gcagtcatatagagcagacgAAGGCTTGTAGAACTTTATGGTGAAAACCTGGCTATTTAAaagttatactgccctgtgac
chr13:29061980-29062020	Upstream	gcagtcatatagagcagacgAATCCATATTTTCCAAGACCTTGATCTCGCCACCCATGATaagttatactgccctgtgac
chr13:29062033-29062073	Upstream	gcagtcatatagagcagacgGTATTCTTCAAGACCACAACCTCTGTTTACTTTGATTACAaagttatactgccctgtgac
chr13:29062117-29062157	Upstream	gcagtcatatagagcagacgACACCGATGTCCCAGCAGAAGGCGGCATGAGACCAACGTGaagttatactgccctgtgac
chr13:29062182-29062222	Upstream	gcagtcatatagagcagacgCTGGCCCAGGTCTAGTCCCTTAGTCACACACGTCAAAGTTaagttatactgccctgtgac
chr13:29062228-29062268	Upstream	gcagtcatatagagcagacgTAGGGTGTTAGTGAAGAGGAAATGGGACCAGGCGCGGTGGaagttatactgccctgtgac
chr13:29062534-29062574	Upstream	gcagtcatatagagcagacgCTCAAAAAAAAGGAAATGGACCCTGACACCAGAACTGACTaagttatactgccctgtgac
chr13:29062634-29062674	Upstream	gcagtcatatagagcagacgCCACGTGGGGATTTTATTAAAGTATAGGCTCTGAGTCATCaagttatactgccctgtgac
chr13:29062707-29062747	Upstream	gcagtcatatagagcagacgCGGAGCACACAGAGAGAAGCACGTTTTGGAGTATGATGTGaagttatactgccctgtgac
chr13:29062752-29062792	Upstream	gcagtcatatagagcagacgGTGCAGTGTGGGCCGGGATGGGGGTGAGGATAGGGAGGCAaagttatactgccctgtgac
chr13:29062812-29062852	Upstream	gcagtcatatagagcagacgGGGATTCCAATTTTTAAGAACATGTCTCGCACCTAGCAGGaagttatactgccctgtgac
chr13:29062895-29062935	Upstream	gcagtcatatagagcagacgCTCATCCTAAAGAAAGAGGAAGTTAGACAGACCAGTGTGGaagttatactgccctgtgac
chr13:29062943-29062983	Upstream	gcagtcatatagagcagacgCCAAGGCCCCTATTAAAACAGAGTTGATTCTGACTGTGGCaagttatactgccctgtgac
chr13:29062990-29063030	Upstream	gcagtcatatagagcagacgCTGTCATTCAGGTATGCATCTCAGCCCAGCACCCAAGGACaagttatactgccctgtgac
chr13:29063072-29063112	Upstream	gcagtcatatagagcagacgAGGACTCTGTTCTCTCTAAAAATTGTATAACACGCTGCAGaagttatactgccctgtgac
chr13:29063139-29063179	Upstream	gcagtcatatagagcagacgCCAACAGAGGCTAACACAGGACTTCTGCAGTGACCAGAGCaagttatactgccctgtgac
chr13:29063206-29063246	Upstream	gcagtcatatagagcagacgCGAAGCATCATGCCCACACAGGAGGGGAGGACATGAGACAaagttatactgccctgtgac
chr13:29063265-29063305	Upstream	gcagtcatatagagcagacgATCATAGCTGATCTCATACATCTCAATCGCTCACTGAAGAaagttatactgccctgtgac
chr13:29063333-29063373	Upstream	gcagtcatatagagcagacgACTTTAAGTAATCCCTTGTAAATGAGGCCAAATGAACAGGaagttatactgccctgtgac
chr13:29063401-29063441	Upstream	gcagtcatatagagcagacgCTCATGGAATAAATTTGTGTCTGAGATTGCTTCTGCGAAAaagttatactgccctgtgac
chr13:29063471-29063511	Upstream	gcagtcatatagagcagacgCTCATTCGTTCCAACACTTACCGAGAGTCTCTGTACTAGGaagttatactgccctgtgac
chr13:29063559-29063599	Upstream	gcagtcatatagagcagacgCTACCAAAGAGAAAGGACACAGACACATAAAATCCTGACAaagttatactgccctgtgac
chr13:29063626-29063666	Upstream	gcagtcatatagagcagacgAGTACACCTCAGGGCTACAGGAGAGCAGAAGAAATGGCAAaagttatactgccctgtgac
chr13:29063728-29063768	Upstream	gcagtcatatagagcagacgCAGCAGGAGAGGAGGAGACACAGAGGGAGGGAAAAGGTCTaagttatactgccctgtgac
chr13:29063775-29063815	Upstream	gcagtcatatagagcagacgAGACGAGCAGCATGAACAGAGTGATGAAAGTGAAGGCGCCaagttatactgccctgtgac
chr13:29063821-29063861	Upstream	gcagtcatatagagcagacgGAAGGGGGAATAATTTGTTTGACTAGGGTAGAGTTTGTGTaagttatactgccctgtgac
chr13:29063875-29063915	Upstream	gcagtcatatagagcagacgGTGTGTGTGGAGAGAAGTGGCGAAAGACAAAGCTAGTACCaagttatactgccctgtgac
chr13:29063934-29063974	Upstream	gcagtcatatagagcagacgGCCACAGCTGTTCAGGAAAAGGATACCAAGTGCTCGTAAGaagttatactgccctgtgac
chr13:29064011-29064051	Upstream	gcagtcatatagagcagacgCTAAGCAGCCATCATTTTGATTCTTAGTTTAAACCCCTTAaagttatactgccctgtgac
chr13:29064127-29064167	Upstream	gcagtcatatagagcagacgGTTAGTCAATAAATATTTGAACATCTGTCTTCCGTCTGGGaagttatactgccctgtgac
chr13:29064172-29064212	Upstream	gcagtcatatagagcagacgGGAAATACACCAGTGAAGAAGAGATGTTGTCTGTAGCAGGaagttatactgccctgtgac
chr13:29064218-29064258	Upstream	gcagtcatatagagcagacgAGGTTCTGTTCCTAGGCCTGCCGCTAGCCAGCTGTTGACCaagttatactgccctgtgac
chr13:29064299-29064339	Upstream	gcagtcatatagagcagacgCTCTGGCATGAGTAGATTGGGTCAATGAGGTTCCATCTAGaagttatactgccctgtgac
chr13:29064347-29064387	Upstream	gcagtcatatagagcagacgACGTGTGTGTGTATCTGTGAGACAAGATCAAGTTCCTCAAaagttatactgccctgtgac
chr13:29064392-29064432	Upstream	gcagtcatatagagcagacgTCAAAATTGAGGAAAGGAGCAGCAATCAGAAACAGCTTTCaagttatactgccctgtgac
chr13:29064464-29064504	Upstream	gcagtcatatagagcagacgTCCCCAGGAATTCTTGACATCTCCCCACATCCGCCCCAGCaagttatactgccctgtgac
chr13:29064546-29064586	Upstream	gcagtcatatagagcagacgTGCAACTGTTTCCTTAATGAACCCCCCTGCAGCCCCGTGAaagttatactgccctgtgac
chr13:29064599-29064639	Upstream	gcagtcatatagagcagacgCTTTCTTTTCAAGCCCTCCCTCAAATACCCCATTCCTCCAaagttatactgccctgtgac
chr13:29064644-29064684	Upstream	gcagtcatatagagcagacgCTTCCCCTCCCTCAATCTGGTATAAAATCCAGCAATTTAAaagttatactgccctgtgac
chr13:29064689-29064729	Upstream	gcagtcatatagagcagacgAGCATGCAATTTCCACAGCACCCAAGAGTGTGAGGAACCAaagttatactgccctgtgac
chr13:29064738-29064778	Upstream	gcagtcatatagagcagacgCTGGAAAGCATCTGGCAGGAGATCTTGTCATTTCTTACAAaagttatactgccctgtgac
chr13:29064809-29064849	Upstream	gcagtcatatagagcagacgGAATGGACTGTTCGGTTCTACCAAATTGCTTAAACCAAATaagttatactgccctgtgac
chr13:29064896-29064936	Upstream	gcagtcatatagagcagacgCTTAAAAAAAAGTCTGGTATGATTTCAAATGCCCTTCCTCaagttatactgccctgtgac
chr13:29064964-29065004	Upstream	gcagtcatatagagcagacgAAATGATGATATTTACTTGATACCCAACACACCCCTAACTaagttatactgccctgtgac
chr13:29065010-29065050	Upstream	gcagtcatatagagcagacgTCCAAACCAAGAATTAGACACGCCTGGCCTCTACTAACACaagttatactgccctgtgac
chr13:29065082-29065122	Upstream	gcagtcatatagagcagacgAGATAGCTTCTCTCACTTTTTCTCCATTCTTATCCCCACCaagttatactgccctgtgac
chr13:29065151-29065191	Upstream	gcagtcatatagagcagacgAGAAGCTACTTACTCTGTTATTTGTTCTTGTCTTGCCCAAaagttatactgccctgtgac
chr13:29065215-29065255	Upstream	gcagtcatatagagcagacgGCCATAACTCTGCTGTGTAGATCTCAATAGGCTGCATAACaagttatactgccctgtgac
chr13:29065281-29065321	Upstream	gcagtcatatagagcagacgGGTCAATATGAAACCATTTTTTGGTAACACATCACCTTCAaagttatactgccctgtgac
chr13:29065555-29065595	Upstream	gcagtcatatagagcagacgGACTGCTATCCTTAGAAGAGTTAATGCAACTAGAGTTTTGaagttatactgccctgtgac
chr13:29065614-29065654	Upstream	gcagtcatatagagcagacgGAGTTATACATTCTGCTAGTGAAAAAAGCCCAAGATAAAGaagttatactgccctgtgac
chr13:29065670-29065710	Upstream	gcagtcatatagagcagacgGCATCCTCTACCAGCCCATCTCTTCCAAAACAGCCTATTCaagttatactgccctgtgac
chr13:29065715-29065755	Upstream	gcagtcatatagagcagacgCAAATTGACTGGCTGTTTAGGTACATGCTACTAAAGAAAAaagttatactgccctgtgac
chr13:29065780-29065820	Upstream	gcagtcatatagagcagacgGAAACCCAGTTCATCCTAACAGCCCCAGCATCATATGGTTaagttatactgccctgtgac
chr13:29065855-29065895	Upstream	gcagtcatatagagcagacgGGGAAGAGAAAAGAGAAAGACAGACACGGTGTTCAGGCCAaagttatactgccctgtgac
chr13:29065907-29065947	Upstream	gcagtcatatagagcagacgATTCATTGAATTTTGGAGTCAGAAAAGGGCCTTAGAAATCaagttatactgccctgtgac
chr13:29066004-29066044	Upstream	gcagtcatatagagcagacgTCGTTAGAAAAGAAACCAGATAGCCTATTATAGAATGTCCaagttatactgccctgtgac
chr13:29066080-29066120	Upstream	gcagtcatatagagcagacgATAGTAAGCAACAATATTTGAGGAACTGGAGTAAGTAGTCaagttatactgccctgtgac
chr13:29066152-29066192	Upstream	gcagtcatatagagcagacgTTGGAAAACTGTAGGCTGCCAAAGCTCCTAAATAATTAATaagttatactgccctgtgac
chr13:29066223-29066263	Upstream	gcagtcatatagagcagacgGTGCAGCTTCATAAAACCTTGGAGAAAACAACAAAAATTGaagttatactgccctgtgac
chr13:29066354-29066394	Upstream	gcagtcatatagagcagacgGGACTTCCTTCACAAAATTCACAATTTCAGTATTTCCACTaagttatactgccctgtgac
chr13:29066409-29066449	Upstream	gcagtcatatagagcagacgGTAAATGTTAGCTGTTCAAGAACTCAAGAAAAATGAGGGCaagttatactgccctgtgac
chr13:29066457-29066497	Upstream	gcagtcatatagagcagacgAGGTCTGTAGCTTTCATCCAGGTTGTGATACCTTAAAAGTaagttatactgccctgtgac
chr13:29066526-29066566	Upstream	gcagtcatatagagcagacgGGACTGGTATCCTTTATAGAGAAAGAGCAATAGAGAGGACaagttatactgccctgtgac
chr13:29066604-29066644	Upstream	gcagtcatatagagcagacgAGAATGTCTGGAAGAGGTAAATAAGCGCTTTAGAGGGGAAaagttatactgccctgtgac
chr13:29066652-29066692	Upstream	gcagtcatatagagcagacgTCTTTTTGTAATACTGAGCCTCTGGTTATTTTACCTCTCAaagttatactgccctgtgac
chr13:29066701-29066741	Upstream	gcagtcatatagagcagacgCACACCAGGCATGCACACACACAGAATATTAATAGCTGATaagttatactgccctgtgac
chr13:29066746-29066786	Upstream	gcagtcatatagagcagacgTTCAAAGATTACATAGTACCTGAAGGAAGGCAGACCCAGGaagttatactgccctgtgac
chr13:29066826-29066866	Upstream	gcagtcatatagagcagacgGCTTCTTACTAGACATTGCTTCCCGGATATGCAGCCTCTCaagttatactgccctgtgac
chr13:29066873-29066913	Upstream	gcagtcatatagagcagacgCATGAAAGCCCTGATGCGGTTTGTAAAGTAGGCGGTAGCTaagttatactgccctgtgac
chr13:29066923-29066963	Upstream	gcagtcatatagagcagacgCTGTGAGATGCTTGTTAACCAGACAGAGAAACTATGAGTTaagttatactgccctgtgac
chr13:29066970-29067010	Upstream	gcagtcatatagagcagacgGCACCCATGATGCCGACTGAGCTAACATGAACTAACAGAGaagttatactgccctgtgac
chr13:29067033-29067073	Upstream	gcagtcatatagagcagacgGAGGTTCTCAGCTTGCCAATGTTAGTCCTTTCTTCCCAAAaagttatactgccctgtgac
chr13:29067139-29067179	Upstream	gcagtcatatagagcagacgTAATCTAAGAAAAATCACAAGAGGATCCCACTCACATTTCaagttatactgccctgtgac
chr13:29067186-29067226	Upstream	gcagtcatatagagcagacgTTTCCACTGATCTAAGATGCTTCCAATTACAAAGAAAACGaagttatactgccctgtgac
chr13:29067271-29067311	Upstream	gcagtcatatagagcagacgTGTGAAGCAGAAAATCTAATAAATCACGTACTTTTCCCTCaagttatactgccctgtgac
chr13:29067459-29067499	Upstream	gcagtcatatagagcagacgTTTAATATAGTTATGTTAGCACCTTTCCCAACCTACAGTGaagttatactgccctgtgac
chr13:29067517-29067557	Upstream	gcagtcatatagagcagacgCTTCGCCCTGTCTCCGGGTTTAGTAGTTTCTCCAATCTAAaagttatactgccctgtgac
chr13:29067586-29067626	Upstream	gcagtcatatagagcagacgGACGGTCTAGTTAGTCTTCCCACTGAGAAAGAATATTTAAaagttatactgccctgtgac
chr13:29067659-29067699	Upstream	gcagtcatatagagcagacgGTTGTTGTTGTTGTTGTACTACGCTCCATCCTATTGACTTaagttatactgccctgtgac
chr13:29067762-29067802	Upstream	gcagtcatatagagcagacgTTTTCTCCACGATGCTTAAAAGAAAGGCGCTCCGAAATCTaagttatactgccctgtgac
chr13:29067810-29067850	Upstream	gcagtcatatagagcagacgGCGCCCAGGGGAACGAGGCACAAATCTCCGCCACTCAGCCaagttatactgccctgtgac
chr13:29067877-29067917	Upstream	gcagtcatatagagcagacgCCCTCAAGTTCCTCGGGGCTTTGACCCCTCAATGGCGGCGaagttatactgccctgtgac
chr13:29067940-29067980	Upstream	gcagtcatatagagcagacgGGCCCCTGACTGTTCCACCGCCCGTCTCCCAAACGCCCAGaagttatactgccctgtgac
chr13:29068025-29068065	Upstream	gcagtcatatagagcagacgCCACATCGTTTGGTCAAAATCGCCCGCCCTCTCTTCGCTCaagttatactgccctgtgac
chr13:29068080-29068120	Upstream	gcagtcatatagagcagacgGGCTTGTAAGTCAGTAAGTTAACGGTATTTGGGCCCTGGGaagttatactgccctgtgac
chr13:29068150-29068190	Upstream	gcagtcatatagagcagacgCGCGACACGGACTGGACCGCGCACCACGCCTGCTCCCGGCaagttatactgccctgtgac
chr13:29068201-29068241	Upstream	gcagtcatatagagcagacgCCGGGTGGCTGAGCGCAGCGCACTGGGGCCCCGCGGTCCGaagttatactgccctgtgac
chr13:29068267-29068307	Upstream	gcagtcatatagagcagacgGCCGAGCGTTCCCCGGGACAGTCCGGCTTGGGGACTCAAGaagttatactgccctgtgac
chr13:29068358-29068398	Upstream	gcagtcatatagagcagacgCGCAGGCACGAGTCCCCTCCAAATCGGCTCCCCTCCTACAaagttatactgccctgtgac
chr13:29068409-29068449	Upstream	gcagtcatatagagcagacgCGAGGTCGCGGCCAGTGCCCAATATCACCAAAGTCCCGGCaagttatactgccctgtgac
chr13:29068455-29068495	Upstream	gcagtcatatagagcagacgCCAGCCCCGGGCAGCCTGGCAGGCTTTCAGGAGCCTCTGCaagttatactgccctgtgac
chr13:29068527-29068567	Upstream	gcagtcatatagagcagacgCAGGTCCTCTGGGAATGGGCTCTGGGTGCCAGGCAGGTCCaagttatactgccctgtgac
chr13:29068597-29068637	Upstream	gcagtcatatagagcagacgTCGGCAGTGAGACCCCAACCCGACAGCTGGATAAGGGATCaagttatactgccctgtgac
chr13:29068646-29068686	Upstream	gcagtcatatagagcagacgGTCGCAAACGGACAGCCCCAGCGCGGACCCGGTCTGAGCGaagttatactgccctgtgac
chr13:29068691-29068731	Upstream	gcagtcatatagagcagacgGCTCGCGGGTCCAGGCCAGCCACTCCTCGAGGCGCTCCCTaagttatactgccctgtgac
chr13:29068766-29068806	Upstream	gcagtcatatagagcagacgTGCAACTAGTGTCCCAGGTTCTCGCCGTAGCCAGCTTCTCaagttatactgccctgtgac
chr13:29068811-29068851	Upstream	gcagtcatatagagcagacgTACAGCCTCGTCTCCCCGCGTGCACCCCGCCCTGGCCTCGaagttatactgccctgtgac
chr13:29068867-29068907	Upstream	gcagtcatatagagcagacgGCCGCCCCATCGCAGCCCGCCTCAGGCCCCGGCCCCCAGCaagttatactgccctgtgac
chr13:29068954-29068994	Upstream	gcagtcatatagagcagacgGACCCCGGTGTCCCAGTAGCTGACCATGGTGAGCGCGACGaagttatactgccctgtgac
chr13:29069027-29069067	Upstream	gcagtcatatagagcagacgGCCAACGACCCGGCCGCCAGAGTCCGTCCTCTCGTTCGCCaagttatactgccctgtgac
chr13:29069108-29069148	Upstream	gcagtcatatagagcagacgGCCAGGAGACAACCACTTCCCCGGGTAATCCTCGCCGCCAaagttatactgccctgtgac
chr13:29069165-29069205	Upstream	gcagtcatatagagcagacgGCACCCGAGCCCCGGAGCCCGCTCCGAGCCGCCGCCGCTGaagttatactgccctgtgac
chr13:29069286-29069326	Upstream	gcagtcatatagagcagacgGGCGATTTATAACCTTTCCCCAGCCCACTTCCTACCCCGGaagttatactgccctgtgac
chr13:29069351-29069391	Upstream	gcagtcatatagagcagacgGTCCCCCACCCCTCATCCGCCTCCCCACCTACCCTCTTCTaagttatactgccctgtgac
chr13:29069414-29069454	Upstream	gcagtcatatagagcagacgGGCTACGGAGAGGGGCGGGGGCCGACGAGGGCGGGTGGCCaagttatactgccctgtgac
chr13:29069521-29069561	Upstream	gcagtcatatagagcagacgGGTCTTTGCTCCGCGCCCTCTTGCCCTTGCCCCTCCTCCTaagttatactgccctgtgac
chr13:29069571-29069611	Upstream	gcagtcatatagagcagacgCTCAGGAAATCCTTGCAGACTCCCTCCACCCGGCTTACTCaagttatactgccctgtgac
chr13:29069626-29069666	Upstream	gcagtcatatagagcagacgCCGAAACTGGGGAAGGGACAAGGCTGAAGCTCCGCCGCCTaagttatactgccctgtgac
chr13:29069711-29069751	Upstream	gcagtcatatagagcagacgTCCGCGACGGTGTTCTTGGCACGGAGGACTGAGGCGCAGTaagttatactgccctgtgac
chr13:29069758-29069798	Upstream	gcagtcatatagagcagacgTCTCCCCTTGCCTGCTCTTCCCGCGCTGTCCCGCCGCTCCaagttatactgccctgtgac
chr13:29069806-29069846	Upstream	gcagtcatatagagcagacgTCAGACTGTCCCGAGAAGTCTAGGAAGGCACCGGAGACCCaagttatactgccctgtgac
chr13:29069874-29069914	Upstream	gcagtcatatagagcagacgCTGAGGGGAACTGACGCTTGCTTGGCACCTTTGGGAAGACaagttatactgccctgtgac
chr13:29069920-29069960	Upstream	gcagtcatatagagcagacgCCAGCTCAGGTCCCAGGGGAGCGTGTCCGTGTCTTTTTCGaagttatactgccctgtgac
chr13:29069971-29070011	Upstream	gcagtcatatagagcagacgGCACCCGCCCAAGTCATTTCCTCAGTCTTCTGCTTCCTAGaagttatactgccctgtgac
chr13:29070021-29070061	Upstream	gcagtcatatagagcagacgAGGAATAACATTATGATACCTTTAAAAAGCTGAGGCGTGAaagttatactgccctgtgac
chr13:29070087-29070127	Upstream	gcagtcatatagagcagacgGGGCACTTGAACTTTATTCCCTAAATGCTCGAAAAAGAAAaagttatactgccctgtgac
chr13:29070150-29070190	Upstream	gcagtcatatagagcagacgTCAAGATGAGTGACTCTGACCACAACCGGCTGAAATTAACaagttatactgccctgtgac
chr13:29070205-29070245	Upstream	gcagtcatatagagcagacgATTTGCTATGACACTAATTCCACGTTGTTCCTCAATTATGaagttatactgccctgtgac
chr13:29070283-29070323	Upstream	gcagtcatatagagcagacgCGGAGCAGCCCAGTCTTGTCTCTGTAAATACCGCAGATTTaagttatactgccctgtgac
chr13:29070345-29070385	Upstream	gcagtcatatagagcagacgCGTCAGAGGGATGTAATACAAGGGACTGTGATGGCTCTTGaagttatactgccctgtgac
chr13:29070395-29070435	Upstream	gcagtcatatagagcagacgGAGACTCTTCCTGAAGGACTGGACTACCTCCCCGCCTAGGaagttatactgccctgtgac
chr13:29070446-29070486	Upstream	gcagtcatatagagcagacgACCCAAAGTTGCCACATTTCTGGGCTGCACACCAAGGAGAaagttatactgccctgtgac
chr13:29070533-29070573	Upstream	gcagtcatatagagcagacgCGCAGGACCTGAGCCACTAACTGTCCCTGGATCCCTTCTGaagttatactgccctgtgac
chr13:29070618-29070658	Upstream	gcagtcatatagagcagacgCTTCACCAGCGCTTTCTGTTTTTCCAGTTCTCCTCACCACaagttatactgccctgtgac
chr13:29070686-29070726	Upstream	gcagtcatatagagcagacgCACCCCTGCCTCCTCTAAAACCCACAGCATCATCCCTCAGaagttatactgccctgtgac
chr13:29070732-29070772	Upstream	gcagtcatatagagcagacgTGGAAGCGGACAGCTGATCCTTCTCCTTGCTGGTCCCCCAaagttatactgccctgtgac
chr13:29070823-29070863	Upstream	gcagtcatatagagcagacgTCACCTGAGAGCTGCTTGTCACTCCCACACCCTCTTTCAAaagttatactgccctgtgac
chr13:29070876-29070916	Upstream	gcagtcatatagagcagacgGCATTGTCCTTCTGCAGCATTCAACAGGGGCCAGGCATTGaagttatactgccctgtgac
chr13:29070958-29070998	Upstream	gcagtcatatagagcagacgTTCTAAAGGGCTTGGACTGTGATAAGAAGGTGGACACTTGaagttatactgccctgtgac
chr13:29071031-29071071	Upstream	gcagtcatatagagcagacgGGGGTGTTTAGTCCTCCATCAGCTCAGAGAAGTAAAGGCAaagttatactgccctgtgac
chr13:29071111-29071151	Upstream	gcagtcatatagagcagacgGAGACACACATTTGACTCTGGGGGAAAGTGGTCCATAGTAaagttatactgccctgtgac
chr13:29071217-29071257	Upstream	gcagtcatatagagcagacgAAGAGACAACACTTTCCAAACCTGCTGCCAGCAATGAATCaagttatactgccctgtgac
chr13:29071268-29071308	Upstream	gcagtcatatagagcagacgTGTAAAGCCAGAACAGGTATTTGATGGACAGCTGAAACAAaagttatactgccctgtgac
chr13:29071345-29071385	Upstream	gcagtcatatagagcagacgTGTTGCTCAATTATTTAAGGTTAGTAGAGTCACAGTCGAAaagttatactgccctgtgac
chr13:29071390-29071430	Upstream	gcagtcatatagagcagacgGATTTATATTAAAACTATGCTGCAGTAAGGGTGGGCTTCCaagttatactgccctgtgac
chr13:29071482-29071522	Upstream	gcagtcatatagagcagacgTATTGACTATGACTTCTTTGTTAGTTGCATTAGCGTTCTCaagttatactgccctgtgac
chr13:29071564-29071604	Upstream	gcagtcatatagagcagacgGGAATAAATGTATAGCTCCCAATCCTCTCCCCAAAAGAGAaagttatactgccctgtgac
chr13:29071627-29071667	Upstream	gcagtcatatagagcagacgCTATAGCACTCTCCTAACTAAATCACTAATGAAAGAGGTTaagttatactgccctgtgac
chr13:29071672-29071712	Upstream	gcagtcatatagagcagacgGATAATACTGATGGAGAAGATGGAATTCAACACGCCTGGTaagttatactgccctgtgac
chr13:29071737-29071777	Upstream	gcagtcatatagagcagacgCAATCTGCTTGCTTCCTGCTCACATACAAAAGAACATTTCaagttatactgccctgtgac
chr13:29071797-29071837	Upstream	gcagtcatatagagcagacgAACCAGACACTCTCTCTTGTTATCAGCTACAAACATTCTCaagttatactgccctgtgac
chr13:29071867-29071907	Upstream	gcagtcatatagagcagacgGCACACTGTTGCTAAATCCATCAGCTTTAATATTCGAGACaagttatactgccctgtgac
chr13:29071913-29071953	Upstream	gcagtcatatagagcagacgAGAGTGTTGGAGCACCAGTGTGAGAGACAGGAGGGAGCCCaagttatactgccctgtgac
chr13:29072020-29072060	Upstream	gcagtcatatagagcagacgGAATTTCTTTTCCACTTGGGTTAGGTAGCTTGATACAAAAaagttatactgccctgtgac
chr13:29072108-29072148	Upstream	gcagtcatatagagcagacgGTTGAATACAAGAACCAAATGATCTCATAAAACCCTTCTGaagttatactgccctgtgac
chr13:29072174-29072214	Upstream	gcagtcatatagagcagacgACATATCCTCTGGACAGTTCAGGCTCCTTGGTCTAAAAAGaagttatactgccctgtgac
chr13:29072245-29072285	Upstream	gcagtcatatagagcagacgTGCGGAGTTCACCAGGCAGGCACATGTATGAGTTTACTTAaagttatactgccctgtgac
chr13:29072301-29072341	Upstream	gcagtcatatagagcagacgCCATTGGCTCAAAAGTCTTGCTATGGGAAGCTACCACTGTaagttatactgccctgtgac
chr13:29072348-29072388	Upstream	gcagtcatatagagcagacgATGCCCCCATTTTCAAAGAACTTAAACATCTTGTACTGGGaagttatactgccctgtgac
chr13:29072394-29072434	Upstream	gcagtcatatagagcagacgAGCCATTCAACCCATCTACCGAGTCAATTCGTGGAATTCCaagttatactgccctgtgac
chr13:29072457-29072497	Upstream	gcagtcatatagagcagacgCATGAAAATTTATTGAACACTTAAAAACACCTCCTGTGCCaagttatactgccctgtgac
chr13:29072502-29072542	Upstream	gcagtcatatagagcagacgCATCTTGTCTCCAGCCTCAACATCCACATCCCTTTGGTCAaagttatactgccctgtgac
chr13:29072553-29072593	Upstream	gcagtcatatagagcagacgACACGCTCCAGAAATTCCATCCAGCATATCAGTGTCCCTGaagttatactgccctgtgac
chr13:29072616-29072656	Upstream	gcagtcatatagagcagacgAATGCAGCACAATTATCATTTCCCTACTCCTAGAGGTAGTaagttatactgccctgtgac
chr13:29072712-29072752	Upstream	gcagtcatatagagcagacgAAAATCGTTCAGGTGGGAAGAGCAGCGTGGAGAAGGAAGCaagttatactgccctgtgac
chr13:29072762-29072802	Upstream	gcagtcatatagagcagacgGCCCCCTCCTGGAGATAAGGCCAGTGCCACCGAGAGCAGGaagttatactgccctgtgac
chr13:29072841-29072881	Upstream	gcagtcatatagagcagacgGGGCTCCCTGGCTCCTCCTGTTCCTGCTACTCATGCTCCCaagttatactgccctgtgac
chr13:29072888-29072928	Upstream	gcagtcatatagagcagacgCCTGACTACCTTCTCCCGGGCATGGGTGGGCGCTGCTGGTaagttatactgccctgtgac
chr13:29072941-29072981	Upstream	gcagtcatatagagcagacgCCATTGGCTTTACTTGGAATTCTCCTCCTGCTACTCCCAGaagttatactgccctgtgac
chr13:29072997-29073037	Upstream	gcagtcatatagagcagacgAACTTGCTTCTGTTCCTGGGACCTAAGATCAAAGGAGCCTaagttatactgccctgtgac
chr13:29073042-29073082	Upstream	gcagtcatatagagcagacgGTCAGCGCCTTCATACCTTGGACTCTTCCAGAACTTATTCaagttatactgccctgtgac
chr13:29073092-29073132	Upstream	gcagtcatatagagcagacgCCCCAAGGCTTTCTCATGAGAGCTGCTATCTGGCTGCCCTaagttatactgccctgtgac
chr13:29073167-29073207	Upstream	gcagtcatatagagcagacgGCCCTGAGCGTGTTGTTTAAGCCTTTTGTTTGTTTTAGTCaagttatactgccctgtgac
chr13:29073215-29073255	Upstream	gcagtcatatagagcagacgCAGCATGTCGAAGTCTTTCTGGTCTCTGATTCTGCCATCCaagttatactgccctgtgac
chr13:29073297-29073337	Upstream	gcagtcatatagagcagacgCGGTAAACGTGCCTTCTGGGTCATCATCAAAATCACTGACaagttatactgccctgtgac
chr13:29073370-29073410	Upstream	gcagtcatatagagcagacgAATGAATGGATGGATGAAAGTAGAGATCTGTGGAGGTTGAaagttatactgccctgtgac
chr13:29073431-29073471	Upstream	gcagtcatatagagcagacgATTATTCCTTTGTGTCATTATCTCTAGCTGTATGTTCACCaagttatactgccctgtgac
chr13:29073519-29073559	Upstream	gcagtcatatagagcagacgGGAATAATTGATGGTCCTAGCAAGAGAAAATAAGACAGGTaagttatactgccctgtgac
chr13:29073585-29073625	Upstream	gcagtcatatagagcagacgAGTTGAAAGGAAAAAAAACAAAAAGACCAGACTGGGATAGaagttatactgccctgtgac
chr13:29073634-29073674	Upstream	gcagtcatatagagcagacgCATGGGGCAGGGGAAGCGGCAAATCAGAGAAGCAAATAAGaagttatactgccctgtgac
chr13:29073710-29073750	Upstream	gcagtcatatagagcagacgGGAACCTCCTCTAATCAGTATCACTACTATCTTGCCTAAGaagttatactgccctgtgac
chr13:29073766-29073806	Upstream	gcagtcatatagagcagacgCACTTAACTGCCAGCCATTGACTCTTCTCCTTACTCTTTTaagttatactgccctgtgac
chr13:29073853-29073893	Upstream	gcagtcatatagagcagacgTTTAGAAAGATTAAAAGAAGGGAAGGTCTGGAGGATGAGTaagttatactgccctgtgac
chr13:29073927-29073967	Upstream	gcagtcatatagagcagacgCACTGTGGTGTATTTCATTCGAGCCTTTTCCATACAGACGaagttatactgccctgtgac
chr13:29073974-29074014	Upstream	gcagtcatatagagcagacgTCTTTCCATGTTTCTATAGAGCCTTCATAACTGTTGTAGCaagttatactgccctgtgac
chr13:29074024-29074064	Upstream	gcagtcatatagagcagacgAAACTATTATCCTCTTGCTAGACATTCCAGTTTCTGCATTaagttatactgccctgtgac
chr13:29074088-29074128	Upstream	gcagtcatatagagcagacgATTTGACACTGGAATGTTTTTAGTCAGATGTACACACGCAaagttatactgccctgtgac
chr13:29074133-29074173	Upstream	gcagtcatatagagcagacgACGCTCATCAATATCCCTGCTTTACTTAAAACCCTACCAGaagttatactgccctgtgac
chr13:29074203-29074243	Upstream	gcagtcatatagagcagacgCGAAGGAAACAGCTCGTAGCATGGTGCATGATCCAGGAAAaagttatactgccctgtgac
chr13:29074288-29074328	Upstream	gcagtcatatagagcagacgGTAACATAGGAGATACAATTATTACTCTAGAAGACCTTGCaagttatactgccctgtgac
chr13:29074366-29074406	Upstream	gcagtcatatagagcagacgGAAACATTTCTAAGGCGATTAAAGGCAAGATACAGTTATGaagttatactgccctgtgac
chr13:29074435-29074475	Upstream	gcagtcatatagagcagacgTTGGGAAATGGCTTTGAAGGTAGTAACAGTTTATATCAGCaagttatactgccctgtgac
chr13:29074492-29074532	Upstream	gcagtcatatagagcagacgCTGGAAAGGCGGAGAAGGTAATAAAACCAGTCAACAGTGGaagttatactgccctgtgac
chr13:29074542-29074582	Upstream	gcagtcatatagagcagacgTGAGGGGTGGAGGTGTTGGGAACAGGGAGGCTGAGTTTGCaagttatactgccctgtgac
chr13:29074604-29074644	Upstream	gcagtcatatagagcagacgCACTTGCGAGATACTCACGTGTGTTTCATTCTGTCAGTACaagttatactgccctgtgac
chr13:29074677-29074717	Upstream	gcagtcatatagagcagacgCAATAGTGGGTTGCAAGGGAATGAGACTGGAGGGAAATGAaagttatactgccctgtgac
chr13:29074758-29074798	Upstream	gcagtcatatagagcagacgTTGAGAGGCAATAGAATAGGACTGGTACCATGAGGGGAAGaagttatactgccctgtgac
chr13:29074818-29074858	Upstream	gcagtcatatagagcagacgTGGTTAGCAGTTCAGGGAAGGGATGTAGAGATAATTAAGTaagttatactgccctgtgac
chr13:29074933-29074973	Upstream	gcagtcatatagagcagacgCATTGGCTGATGGGGATGTTGTGAGAGGTGGCTGGAGAGGaagttatactgccctgtgac
chr13:29074996-29075036	Upstream	gcagtcatatagagcagacgCATGTTGGGATGAGTGGGCAATTGAAAGCAACTGACTTTAaagttatactgccctgtgac
chr13:29075050-29075090	Upstream	gcagtcatatagagcagacgCCAAGGCAGAGTTTAAAGGGATGGCGTGCTGGGCGTGGTGaagttatactgccctgtgac
chr13:29075210-29075250	Upstream	gcagtcatatagagcagacgTAAATATTTTAAAAGACAACAGGATAGTGTGGCTCAGGTCaagttatactgccctgtgac
chr13:29075385-29075425	Upstream	gcagtcatatagagcagacgCTGGGACTACAGGTGGCTGCCACCGTGCCCGGCTAATTTTaagttatactgccctgtgac
chr13:29075543-29075583	Upstream	gcagtcatatagagcagacgGCGCCCGGCCAGCTCAGGTCTAAACATTTTAAGGAAGTAGaagttatactgccctgtgac
chr13:29075592-29075632	Upstream	gcagtcatatagagcagacgAGGTAGTGCTATATCCTGACTTCACATGTCGTATATATGTaagttatactgccctgtgac
chr13:29075682-29075722	Upstream	gcagtcatatagagcagacgCATATATTTGAGATAGATAGCCTGAGTTTTCTGTAATGGCaagttatactgccctgtgac
chr13:29075770-29075810	Upstream	gcagtcatatagagcagacgGCCCAGCAGAGTACTCCAGTTTTAGCCTTCCTTCTTCAAAaagttatactgccctgtgac
chr13:29075822-29075862	Upstream	gcagtcatatagagcagacgCCAGACACACCCTCAGGGCAGATTTGCTGGCGACTTCTGTaagttatactgccctgtgac
chr13:29075867-29075907	Upstream	gcagtcatatagagcagacgACCAGCCCTTTCCTTCCTGCGTCTCTTCCAGGCTCCTCCTaagttatactgccctgtgac
chr13:29075930-29075970	Upstream	gcagtcatatagagcagacgGCAGCAGTCACGGAGCAGCCAGCCACACTCTGCCCTGGACaagttatactgccctgtgac
chr13:29076027-29076067	Upstream	gcagtcatatagagcagacgCCTAGAGGCAAGGCTGGCATTTGTAAGAAAGTTAGATCCCaagttatactgccctgtgac
chr13:29076074-29076114	Upstream	gcagtcatatagagcagacgAGTGAAACCTACTGTGGAGGGAAGAATTGTGTATCATAATaagttatactgccctgtgac
chr13:29076144-29076184	Upstream	gcagtcatatagagcagacgTAATCCATAAAAATAAGCTCCAGTTATACCACTAGTGTGGaagttatactgccctgtgac
chr13:29076289-29076329	Upstream	gcagtcatatagagcagacgTTTGCTTCAAAATTATCCAAGACCCCAATTACACCGATTTaagttatactgccctgtgac
chr13:29076359-29076399	Upstream	gcagtcatatagagcagacgTTTTCACACGTACCACAAAAATATGTACATTTCCTATGCCaagttatactgccctgtgac
chr13:29076417-29076457	Upstream	gcagtcatatagagcagacgCAAGAGGAGTGAAGATGAAACATGATAGGCCATGTATTGAaagttatactgccctgtgac
chr13:29076524-29076564	Upstream	gcagtcatatagagcagacgGAGCAAAAGTTAATTTTCTCTTCTAGTCTGAAATTGGTCCaagttatactgccctgtgac
chr13:29076591-29076631	Upstream	gcagtcatatagagcagacgGGCTACAGAGAAAAGGCGGGATAATGAATGTAACCTGTTGaagttatactgccctgtgac
chr13:29076659-29076699	Upstream	gcagtcatatagagcagacgGACATATGTCCTCCCCGTGAGTTTCTAGCAAATTGTGTGTaagttatactgccctgtgac
chr13:29076706-29076746	Upstream	gcagtcatatagagcagacgATGAAGAGGCATGAAGAGGTGTAAAGCAATCAGAGAGGAAaagttatactgccctgtgac
chr13:29076776-29076816	Upstream	gcagtcatatagagcagacgGCAGAAAGAAGTAGCACGGAGAAGTAAAAAACATATAAACaagttatactgccctgtgac
chr13:29076827-29076867	Upstream	gcagtcatatagagcagacgAGAAAAAGAACAGGAAAACCCTTTGAAAGGAAAAATCCAGaagttatactgccctgtgac
chr13:29076996-29077036	Upstream	gcagtcatatagagcagacgGCTGGAGATCATGAAGTAGAGAAAATGAAATTTGGGGTGAaagttatactgccctgtgac
chr13:29077046-29077086	Upstream	gcagtcatatagagcagacgACCCATGCTGCATCGTCTAATGACATTATTAAAAAGGACTaagttatactgccctgtgac
chr13:29077133-29077173	Upstream	gcagtcatatagagcagacgGCAAGCATTCTAGGCAATTTGGGAACAGGAAGATAATATTaagttatactgccctgtgac
chr13:29077179-29077219	Upstream	gcagtcatatagagcagacgCCATTAGCCATTTTTTTCTAGAACTTATGCACAAGTCCCCaagttatactgccctgtgac
chr13:29077230-29077270	Upstream	gcagtcatatagagcagacgAGGAAAGAAATTCAGCAGGTTGATTGGTAAAGATAAACACaagttatactgccctgtgac
chr13:29077275-29077315	Upstream	gcagtcatatagagcagacgCATACAATCTTAGTGTGCAAGTGGACCTTATAGATCTAGTaagttatactgccctgtgac
chr13:29077323-29077363	Upstream	gcagtcatatagagcagacgCTGATCTTGCTTTGAGGAAAGAGGCAGCGAGGTGATGTGCaagttatactgccctgtgac
chr13:29077412-29077452	Upstream	gcagtcatatagagcagacgCAGACTATTGCTGAGAGCGTCTCCCCACACGATCCCCATGaagttatactgccctgtgac
chr13:29077478-29077518	Upstream	gcagtcatatagagcagacgGAGCCTAAAGATGCATTGCTCTGTTCTCTGGATGCTTGTGaagttatactgccctgtgac
chr13:29077550-29077590	Upstream	gcagtcatatagagcagacgGGATTTGCCTGCAGGTCAGCTCAGAATTTATTTAGGTAAGaagttatactgccctgtgac
chr13:29077618-29077658	Upstream	gcagtcatatagagcagacgGCACCCAGAAAGCAACATAGAGCAGAGGGCAAAGAACTTCaagttatactgccctgtgac
chr13:29077675-29077715	Upstream	gcagtcatatagagcagacgTGTGCACAGCTCCTAGGCCAGCCTACCGGGGGTTTGAATCaagttatactgccctgtgac
chr13:29077754-29077794	Upstream	gcagtcatatagagcagacgCCACCTAATGTCTCTGGGCTCTAGTCTCTTAATCTCCAAAaagttatactgccctgtgac
chr13:29077846-29077886	Upstream	gcagtcatatagagcagacgCAGAAAAGCATTTATAATAGTGTCTGGACCAAACTAAGCAaagttatactgccctgtgac
chr13:29077910-29077950	Upstream	gcagtcatatagagcagacgCGTGAGTAATGTTTGCCATATGCCTCCTGCCTGCTGCCTGaagttatactgccctgtgac
chr13:29077955-29077995	Upstream	gcagtcatatagagcagacgTCCTTCAGTACTTATCTCCATGGGTTAGCTATACTTCTGCaagttatactgccctgtgac
chr13:29078044-29078084	Upstream	gcagtcatatagagcagacgACACCGTGTACATTTGCTAGCCTTTTTACTCAAGACTGAAaagttatactgccctgtgac
chr13:29078115-29078155	Upstream	gcagtcatatagagcagacgAGACCCCGCCGCCTCTCTGACTTCAAGTGTGCCCTGATGGaagttatactgccctgtgac
chr13:29078178-29078218	Upstream	gcagtcatatagagcagacgGCCCCATCCTCTGGACTGGAAGCCCTCAGATGCCCATTCGaagttatactgccctgtgac
chr13:29078224-29078264	Upstream	gcagtcatatagagcagacgCCTGCCCCTGGGTAACTGTTGGATTGCGTGGCTGTTCCTGaagttatactgccctgtgac
chr13:29078270-29078310	Upstream	gcagtcatatagagcagacgAGTTCATTGCTGTCTTGTTCCCTGCTCCCTTGCTTCTCTGaagttatactgccctgtgac
chr13:29078315-29078355	Upstream	gcagtcatatagagcagacgCCCCAGTCCAGTTGCTCATCTTCTCTCTCTACCAGCCTCTaagttatactgccctgtgac
chr13:29078364-29078404	Upstream	gcagtcatatagagcagacgGTCCTAGCACAAAATCCTTATCTCTATGTAAGAACCCTCCaagttatactgccctgtgac
chr13:29078435-29078475	Upstream	gcagtcatatagagcagacgCTTGATCTGCCAAGGTTGATCTCAGAGGGAGGAGCTCATCaagttatactgccctgtgac
chr13:29078500-29078540	Upstream	gcagtcatatagagcagacgGACCTCTCTGTCCTCCTCTTGTCCTGACATCTCCTCTCCTaagttatactgccctgtgac
chr13:29078575-29078615	Upstream	gcagtcatatagagcagacgTGGTCTTCAGGGCTCCATGGTGCCTTATGGGGTTTCACACaagttatactgccctgtgac
chr13:29078620-29078660	Upstream	gcagtcatatagagcagacgGACAACTGCTTCCCTGAGCTTCCATCAGCATCCCCGGGATaagttatactgccctgtgac
chr13:29078675-29078715	Upstream	gcagtcatatagagcagacgCAGGACCCAGCTAAAGGCTCAGGCAACACAACAGCGGAGGaagttatactgccctgtgac
chr13:29078756-29078796	Upstream	gcagtcatatagagcagacgCTTCTGTCTTGAGCACCACCCTTCCCTTTTCCATCAGACTaagttatactgccctgtgac
chr13:29078824-29078864	Upstream	gcagtcatatagagcagacgGAAGAATCCACAGGTATGGGCTTCAGTAAAAAAGCTGGAGaagttatactgccctgtgac
chr13:29078940-29078980	Upstream	gcagtcatatagagcagacgCATGGCTCACTTTTGTCTTGGCTTATTTTGTACTTTGCACaagttatactgccctgtgac
chr13:29079004-29079044	Upstream	gcagtcatatagagcagacgAAAAATGATAGTGGAAAAGGAAAAGGTAGGAATCCTGTGAaagttatactgccctgtgac
chr13:29079094-29079134	Upstream	gcagtcatatagagcagacgCAGTTTCAGTTTAGAAAAGCCCCCAAAACCTGTTCCTTATaagttatactgccctgtgac
chr13:29079163-29079203	Upstream	gcagtcatatagagcagacgAGTAATTGCTTTTCTTCTATAGTCACAGTGCCAGGTCTTGaagttatactgccctgtgac
chr13:29079286-29079326	Upstream	gcagtcatatagagcagacgTCATAGCTCACTGCATCCTTGCACTTCAGGGCTCAAACAAaagttatactgccctgtgac
chr13:29079504-29079544	Upstream	gcagtcatatagagcagacgACCATGCCCAGCCAAGAGTCACTTAAACATGTATTTTTTGaagttatactgccctgtgac
chr13:29079566-29079606	Upstream	gcagtcatatagagcagacgAATCGTTAATAGTGTAAGATGATTTGAAGAGCCTGACCACaagttatactgccctgtgac
chr13:29079639-29079679	Upstream	gcagtcatatagagcagacgAGGAGTACCTTTAGCTTAAAAGACTTCTCTGGGTCCTGGAaagttatactgccctgtgac
chr13:29079700-29079740	Upstream	gcagtcatatagagcagacgTCTGATCCCCTGACACTAAAATTAAGACTTGGGCCACAAAaagttatactgccctgtgac
chr13:29079764-29079804	Upstream	gcagtcatatagagcagacgCAGGAGGAAGGTATATTAAGAAGTCAGGAAATTCACCCAGaagttatactgccctgtgac
chr13:29079830-29079870	Upstream	gcagtcatatagagcagacgCCTGAAGGTGGGGTAAGAGAGGGGGGCTGTTATTGTGCTCaagttatactgccctgtgac
chr13:29079880-29079920	Upstream	gcagtcatatagagcagacgGAGCTTCCTGTCTCAACACATGCCTGACTTGATGATCCTCaagttatactgccctgtgac
chr13:29079949-29079989	Upstream	gcagtcatatagagcagacgCTTCCTGAAGCACCCACGAACGTTAGAACACGCAGGCAAGaagttatactgccctgtgac
chr13:29080032-29080072	Upstream	gcagtcatatagagcagacgGGTCCACTAGGGTATCCAAAGGAGCTGTCATCGTTTGCTCaagttatactgccctgtgac
chr13:29080108-29080148	Upstream	gcagtcatatagagcagacgCAATTTCTGTCAGACTGTTCAACTCTCACCTACCATGTATaagttatactgccctgtgac
chr13:29080177-29080217	Upstream	gcagtcatatagagcagacgGAAGTCTTTCCTGAGCCCTCTCGTCAACCAGACCCTTCTCaagttatactgccctgtgac
chr13:29080243-29080283	Upstream	gcagtcatatagagcagacgTTTATCTTGTACTTCTTTGTATAGAAACTGTGGGGAACAGaagttatactgccctgtgac
chr13:29080330-29080370	Upstream	gcagtcatatagagcagacgTTAGCCAGGAGCAGTGGCACCCACCTCAGCTACTCAGGAGaagttatactgccctgtgac
chr13:29080478-29080518	Upstream	gcagtcatatagagcagacgAATATATGTGAAAAAGAAAACTGTAGGGAACTGCAAGCAGaagttatactgccctgtgac
chr13:29080554-29080594	Upstream	gcagtcatatagagcagacgTATAATGGTGAATATACCAGTTAGGAATGCTTTTGGTTGCaagttatactgccctgtgac
chr13:29080632-29080672	Upstream	gcagtcatatagagcagacgAAAGACAAAATTCAATAATCTCACATAGTAAGGGGTCTGCaagttatactgccctgtgac
chr13:29080677-29080717	Upstream	gcagtcatatagagcagacgGCAGTTTCAGGTTGGATAAGGCAATTTCACAATGTGATGAaagttatactgccctgtgac
chr13:29080742-29080782	Upstream	gcagtcatatagagcagacgTTCTGCCCTGCCAACTCTGATGTCGCTTTATGGTCACAAGaagttatactgccctgtgac
chr13:29080788-29080828	Upstream	gcagtcatatagagcagacgTGTACAACTACATTCAAGGCAGGAGGTGGGGCAAAGAAGTaagttatactgccctgtgac
chr13:29080879-29080919	Upstream	gcagtcatatagagcagacgAGGAACTACCCAGGATACTCTTTATATCTCATTGGCCAGAaagttatactgccctgtgac
chr13:29080958-29080998	Upstream	gcagtcatatagagcagacgCCAATCATTGGCAAAGGGAAGTGGAATGAGCATGACTGGCaagttatactgccctgtgac
chr13:29081056-29081096	Upstream	gcagtcatatagagcagacgACACACACACATATACACGCTGGGCCGGGCACTCCCTCTCaagttatactgccctgtgac
chr13:29081124-29081164	Upstream	gcagtcatatagagcagacgCATCAACCTGAACAATATGGGGGGGCCTGTTAGCAGCCAAaagttatactgccctgtgac
chr13:29081247-29081287	Upstream	gcagtcatatagagcagacgCCATCAAAATTGGCCTTCCTACAACAAAGCATACATCATGaagttatactgccctgtgac
chr13:29081292-29081332	Upstream	gcagtcatatagagcagacgGCTTTCCATGTTAAAAACTGCAGAGTATCCATATTGTGCCaagttatactgccctgtgac
chr13:29081355-29081395	Upstream	gcagtcatatagagcagacgCCTTTGCTTGGAATCAGAAGAGTGGATTACTTACTAGCTAaagttatactgccctgtgac
chr13:29081459-29081499	Upstream	gcagtcatatagagcagacgGGTTTGCTTCATCCCTTTTGCTTCCAACACCCTCTGGCTTaagttatactgccctgtgac
chr13:29081504-29081544	Upstream	gcagtcatatagagcagacgGCTTCCTCAAATCTGGTCAGACGTCAATATTTAATCATATaagttatactgccctgtgac
chr13:29081553-29081593	Upstream	gcagtcatatagagcagacgATTTAATCCTATCAAGAGTCTCACTTCCTTTCATCTAGTCaagttatactgccctgtgac
chr13:29081627-29081667	Upstream	gcagtcatatagagcagacgTCATTTATTCCACAGACATTCACTGAGTGACTAGACATGCaagttatactgccctgtgac
chr13:29081687-29081727	Upstream	gcagtcatatagagcagacgTTCTTTGGGAAATGGAGCAGCAACAATTTAGAGGGACGTGaagttatactgccctgtgac
chr13:29081748-29081788	Upstream	gcagtcatatagagcagacgAAGCTCCATACTACCTACTTCTAGATTGCTTCATGAGAGAaagttatactgccctgtgac
chr13:29081855-29081895	Upstream	gcagtcatatagagcagacgTCTCCTGACTACTTGTTGAGAGCTTAGTTGTGTCCCCTCAaagttatactgccctgtgac
chr13:29081903-29081943	Upstream	gcagtcatatagagcagacgTATGTTGAAGCCCTGATCCCCAGTACCTCCGAATGTGACTaagttatactgccctgtgac
chr13:29082163-29082203	Upstream	gcagtcatatagagcagacgGCTGGTCTCGAACTCCGTACTTCAAATGATCTGCCTGCCTaagttatactgccctgtgac
chr13:29082255-29082295	Upstream	gcagtcatatagagcagacgGACTGTATTTGGAGATAAGAGGTCTTAGTTTGCTTGTGCTaagttatactgccctgtgac
chr13:29082374-29082414	Upstream	gcagtcatatagagcagacgAAGATCAAGGTGCTAGCATTTGCTGTTGAGTGAGGGCTGCaagttatactgccctgtgac
chr13:29082442-29082482	Upstream	gcagtcatatagagcagacgCTCATGTGGCAGAGGGTGGACAAAATACATTAATCCTCTTaagttatactgccctgtgac
chr13:29082559-29082599	Upstream	gcagtcatatagagcagacgGCGCGATCTCAGCTTACTACAATTTCCGTCTCCCAGGTTCaagttatactgccctgtgac
chr13:29082818-29082858	Upstream	gcagtcatatagagcagacgGCTTTAATCCCATTCATGAAAGGAGATGCCTTCATGACCTaagttatactgccctgtgac
chr13:29082950-29082990	Upstream	gcagtcatatagagcagacgTTAAAGAGGTGATAATGAAGTGATTAAAGTGGCCCTAATCaagttatactgccctgtgac
chr13:29083069-29083109	Upstream	gcagtcatatagagcagacgATGGCCATCTAAAAGCTAAGGAGAAGAAAAAAACATACCTaagttatactgccctgtgac
chr13:29083132-29083172	Upstream	gcagtcatatagagcagacgTTAGCCTTTAGAACCATGAATGAATAGATTTCTGTGAAGCaagttatactgccctgtgac
chr13:29083200-29083240	Upstream	gcagtcatatagagcagacgGCCCTAGTAAACACCATTCCCGCCTATCTGCTTTCTTAATaagttatactgccctgtgac
chr13:29083306-29083346	Upstream	gcagtcatatagagcagacgACACTTTTGTTCAAGGCTTACTAAGGGTAGAAAACATGTCaagttatactgccctgtgac
chr13:29083426-29083466	Upstream	gcagtcatatagagcagacgAAGAAAAAAGACAGAGGAGACAAAAATTAACAAAGGGACCaagttatactgccctgtgac
chr13:29083478-29083518	Upstream	gcagtcatatagagcagacgACAGTCTGGAGTTTGTAAAAATCATTCAAAAACCTTCTGGaagttatactgccctgtgac
chr13:29083582-29083622	Upstream	gcagtcatatagagcagacgAATTGGACTGAATAGATTCTAGATGAAAATGACAGATGGGaagttatactgccctgtgac
chr13:29083664-29083704	Upstream	gcagtcatatagagcagacgAAATCACAAAAACCAACCCCCAAATATTCATTAACAGCACaagttatactgccctgtgac
chr13:29083722-29083762	Upstream	gcagtcatatagagcagacgATACCTTAATGAAACACACCTCAAATATTAGTAGCCAAGGaagttatactgccctgtgac
chr13:29083794-29083834	Upstream	gcagtcatatagagcagacgGGCTAGGCTTCTAATCCTACCCTCTGCTCCAAAACCATGCaagttatactgccctgtgac
chr13:29083842-29083882	Upstream	gcagtcatatagagcagacgAGAAAAATCCTAAGAATTCTCATTAACGCCTCCCACTAATaagttatactgccctgtgac
chr13:29083887-29083927	Upstream	gcagtcatatagagcagacgCTGGAGAGGTATAAGCTATATAGGTGTCTTAATCTTTTTCaagttatactgccctgtgac
chr13:29083985-29084025	Upstream	gcagtcatatagagcagacgCCAAATCTGAGACGGTCCTTACATGGGGATTGGGAGTCCTaagttatactgccctgtgac
chr13:29084048-29084088	Upstream	gcagtcatatagagcagacgCTCAGAGGAGGGAAAAGGTTCACATATTCTAAAACATACCaagttatactgccctgtgac
chr13:29084093-29084133	Upstream	gcagtcatatagagcagacgGAACCACAGATAAACTCTTCCTTTCCAACTATCCATTTTTaagttatactgccctgtgac
chr13:29084156-29084196	Upstream	gcagtcatatagagcagacgGAAATGTTCAATCCACAAACTATAACTCGGAGGGGAAAATaagttatactgccctgtgac
chr13:29084230-29084270	Upstream	gcagtcatatagagcagacgAAAGTCATCCACATTGTATTACAGAAAATAGAAGGTCTGGaagttatactgccctgtgac
chr13:29084281-29084321	Upstream	gcagtcatatagagcagacgCAAGATGAAAAGAAACAGCATTATAACTAGGCAAAGATGCaagttatactgccctgtgac
chr13:29084453-29084493	Upstream	gcagtcatatagagcagacgAAAGAAAAAAGAAAAGCAGACAGGCAAATAAGCACAAGACaagttatactgccctgtgac
chr13:29084597-29084637	Upstream	gcagtcatatagagcagacgATAAGGGCTCAAGAATGATATGATACAGTAAATGTGACAGaagttatactgccctgtgac
chr13:29084651-29084691	Upstream	gcagtcatatagagcagacgATTCACCAAATCTTGTGTCGTTTTCTTCTTCCTGGGCACAaagttatactgccctgtgac
chr13:29084704-29084744	Upstream	gcagtcatatagagcagacgTTCCCTTGAATCCTACCATCTGACCCAAAAGTGTATATTCaagttatactgccctgtgac
chr13:29084757-29084797	Upstream	gcagtcatatagagcagacgAATTGATAGGTGAACATTCCAGGCCAATTCAAGACAATGCaagttatactgccctgtgac
chr13:29084804-29084844	Upstream	gcagtcatatagagcagacgGCAAGTGTGTGTGAATTCTTTATGCTGTCATTTCTCCTGCaagttatactgccctgtgac
chr13:29084859-29084899	Upstream	gcagtcatatagagcagacgACCATCAACTCCATGTGGTATAGCGTTAAGGTTCCATGTGaagttatactgccctgtgac
chr13:29084904-29084944	Upstream	gcagtcatatagagcagacgGCTTTACAATGCAAGTACCCTGGACTCTGTGTTATCTCTTaagttatactgccctgtgac
chr13:29084965-29085005	Upstream	gcagtcatatagagcagacgGCTGTCAGCCCTCACCCAGTTTTGCATGAAAAAAAAAAAAaagttatactgccctgtgac
chr13:29085047-29085087	Upstream	gcagtcatatagagcagacgGTTAGATTTGTTACTGTATCATAACCTAGTTCATCCTGACaagttatactgccctgtgac
chr13:29085125-29085165	Upstream	gcagtcatatagagcagacgCAGACCTAAGGAAAACAACTGAATGTCCAAACCATATCATaagttatactgccctgtgac
chr13:29085234-29085274	Upstream	gcagtcatatagagcagacgACCTGAGTCTGGTGCTTTCTGTTTCGGAAGGTAATCAATTaagttatactgccctgtgac
chr13:29085289-29085329	Upstream	gcagtcatatagagcagacgTAAAAGATATAGGCCTGTTCAGATCATCCATTTCTTCTTGaagttatactgccctgtgac
chr13:29085337-29085377	Upstream	gcagtcatatagagcagacgTTGGCAGACTGTGTCTTTCAGGAACTGGTCCATTTTATCTaagttatactgccctgtgac
chr13:29085424-29085464	Upstream	gcagtcatatagagcagacgTATCCTTTAAATGTCCATGGAATCTGTAGCAATGTCCCCGaagttatactgccctgtgac
chr13:29085538-29085578	Upstream	gcagtcatatagagcagacgCAATCGTATTGAGCTTTTCAAAAAACCAGGTTTTGGTTTCaagttatactgccctgtgac
chr13:29085756-29085796	Upstream	gcagtcatatagagcagacgTTTCTAAGCACTGTTTTTGCCTGTTCCCACAAATTTTGGTaagttatactgccctgtgac
chr13:29085896-29085936	Upstream	gcagtcatatagagcagacgCCATGTATTTTGGTATTTTCTGATTATCTTCCCACTAGTGaagttatactgccctgtgac
chr13:29085959-29085999	Upstream	gcagtcatatagagcagacgGTCTGAGAGCAGACGTTATATAATTTCTACTCTTCTGAATaagttatactgccctgtgac
chr13:29086013-29086053	Upstream	gcagtcatatagagcagacgTTTATGTCCCAGGATATGGTGTCTTGGTGAATGTTCCACAaagttatactgccctgtgac
chr13:29086140-29086180	Upstream	gcagtcatatagagcagacgGGCTTCAACCACATCGTTACTGACTTTTTGCCTGCTGAATaagttatactgccctgtgac
chr13:29086199-29086239	Upstream	gcagtcatatagagcagacgGGATGTTGAAGTCTCCAACCGTAATAGTGGATTTATCTATaagttatactgccctgtgac
chr13:29086335-29086375	Upstream	gcagtcatatagagcagacgTTTTCTTTTTGAGACAGAGTTGAGTGCAGTGGTGCCATCAaagttatactgccctgtgac
chr13:29086581-29086621	Upstream	gcagtcatatagagcagacgATAGGTGTGAGCCACTGCCCGGGGCCTGCCTCATGTAATTaagttatactgccctgtgac
chr13:29086639-29086679	Upstream	gcagtcatatagagcagacgTGCATACATGTTAAGGATTACTATGTCTTTTTGGAGAACCaagttatactgccctgtgac
chr13:29086691-29086731	Upstream	gcagtcatatagagcagacgATTATGTAATGCCTGTCTTGATCCCTGATAGTTTTCCTTGaagttatactgccctgtgac
chr13:29086750-29086790	Upstream	gcagtcatatagagcagacgCATAACTACTCCTGCATTCTGTTGATTAGTGTTAATATGGaagttatactgccctgtgac
chr13:29086986-29087026	Upstream	gcagtcatatagagcagacgTATTTTTGTTTTCTGCTCTTTTCTGCCTGTTGCAGTTTCAaagttatactgccctgtgac
chr13:29087051-29087091	Upstream	gcagtcatatagagcagacgTTCTCTTCTTTCTTAGCACACCAGTTGCATTTCTTTCTTTaagttatactgccctgtgac
chr13:29087299-29087339	Upstream	gcagtcatatagagcagacgCTCCTGAGTAGCTGGAACGACAAGCACATGCTACCACACCaagttatactgccctgtgac
chr13:29087402-29087442	Upstream	gcagtcatatagagcagacgAAATAATATTAGTTCCTCCTTCTCACCCCTTGTATCATTGaagttatactgccctgtgac
chr13:29087503-29087543	Upstream	gcagtcatatagagcagacgGCATACACAACCGAATACATTGTTAGTGCTTTGAACAAGCaagttatactgccctgtgac
chr13:29087685-29087725	Upstream	gcagtcatatagagcagacgTTCTCTAAACATTTCTTGTAAGGGAAGTTTACTGGCAACAaagttatactgccctgtgac
chr13:29087773-29087813	Upstream	gcagtcatatagagcagacgTTTTGAAGGATAATTTTGCCCAGTACAGACTTCTAGGTTGaagttatactgccctgtgac
chr13:29087841-29087881	Upstream	gcagtcatatagagcagacgTTTCACTCCACCTTTTTCTTATTTGCATGGCTTCTGATGAaagttatactgccctgtgac
chr13:29087891-29087931	Upstream	gcagtcatatagagcagacgAAAATATTTGCTCCTCCATCAGTAAGGCATTTTTTTCCTCaagttatactgccctgtgac
chr13:29088032-29088072	Upstream	gcagtcatatagagcagacgTTATCCTGCTTGGTGTTCCCTGAGTTTCCTGGACCTGTGGaagttatactgccctgtgac
chr13:29088116-29088156	Upstream	gcagtcatatagagcagacgTCAAATACTTCTGCTCCTTTCTATCTCCCTTGTCCTCTTGaagttatactgccctgtgac
chr13:29088198-29088238	Upstream	gcagtcatatagagcagacgAGTCCTTGGATATACTGTTCTGGTTTGTTTGTTTTCTTTCaagttatactgccctgtgac
chr13:29088247-29088287	Upstream	gcagtcatatagagcagacgTCTCTTTGCTTTTCAGTTTCGGAGGATTCTATTGACATATaagttatactgccctgtgac
chr13:29088310-29088350	Upstream	gcagtcatatagagcagacgTTAGCTGTGTCTAGACTACTAAGAAGTCCCTCTGAGGCCTaagttatactgccctgtgac
chr13:29088423-29088463	Upstream	gcagtcatatagagcagacgGGAGGCTAAGGTGGGGTGATCGTCTGATGTCAGGAGTTTGaagttatactgccctgtgac
chr13:29088501-29088541	Upstream	gcagtcatatagagcagacgTAAAAATACAAAAAAAATTAGTCGAATGTGGTGGCGGGCAaagttatactgccctgtgac
chr13:29088684-29088724	Upstream	gcagtcatatagagcagacgTTTCCATCTCTCTGCTCATGCTGCTTGTCTGTTCTTGCATaagttatactgccctgtgac
chr13:29088731-29088771	Upstream	gcagtcatatagagcagacgGCTTCATCCATTAGCACCCACAGCATATTAATCATAGTCAaagttatactgccctgtgac
chr13:29088815-29088855	Upstream	gcagtcatatagagcagacgCCTCCCAAGTAACCAGGATTACAAGCACCTGCCACCATGCaagttatactgccctgtgac
chr13:29088975-29089015	Upstream	gcagtcatatagagcagacgGCGTAAGCCACCGTGCTGGGATATTAATCACAGTTTTAAAaagttatactgccctgtgac
chr13:29089033-29089073	Upstream	gcagtcatatagagcagacgTTCCAATATCCCTGCCACATCTGCTTCTGAAGTTTGCTCTaagttatactgccctgtgac
chr13:29089102-29089142	Upstream	gcagtcatatagagcagacgAGTATGCCTTGTAACTTTTTGCTAAAAGCCATACATGATGaagttatactgccctgtgac
chr13:29089173-29089213	Upstream	gcagtcatatagagcagacgCTTTAGTGATGTGGAGGTAAGGTGCAGGGGGAGGAAAAGCaagttatactgccctgtgac
chr13:29089236-29089276	Upstream	gcagtcatatagagcagacgCTCAGTCTTTTTTTTTTTTTTTTCCGACGGAATCTCACTCaagttatactgccctgtgac
chr13:29089501-29089541	Upstream	gcagtcatatagagcagacgGCCACCATGCCCTGCCAGGCCTGTCTTTTAGTGAGCCTGTaagttatactgccctgtgac
chr13:29089553-29089593	Upstream	gcagtcatatagagcagacgTGCCTTTCACAAGTGCTTCTTAGTTTTTTCCTCCCCTTTTaagttatactgccctgtgac
chr13:29089628-29089668	Upstream	gcagtcatatagagcagacgGATGTTTCCGTTCTCCCAGGTCACTTAGGCTGTAATTAAAaagttatactgccctgtgac
chr13:29089688-29089728	Upstream	gcagtcatatagagcagacgGTTGACCAGTTTCTCCTGAAAGCAAACCTTGTTAAGAAGAaagttatactgccctgtgac
chr13:29089742-29089782	Upstream	gcagtcatatagagcagacgATTTCAAAATACAGGTCCTCTCTCCCTGCTGGAAGCGCAGaagttatactgccctgtgac
chr13:29089791-29089831	Upstream	gcagtcatatagagcagacgCTAATATTTACTATGAGAACTTGGTGGAGTTCCTGGAGGTaagttatactgccctgtgac
chr13:29089854-29089894	Upstream	gcagtcatatagagcagacgCCACTAGAACTGGGTCCTCTGGAGTCTTTGACTTGTCCACaagttatactgccctgtgac
chr13:29089901-29089941	Upstream	gcagtcatatagagcagacgGTCCAGCAATTTGTAATTACATTTCAGGTTTTCCTACTCCaagttatactgccctgtgac
chr13:29089970-29090010	Upstream	gcagtcatatagagcagacgCAGTATATTGTGATTCTCTGCATCTACCTCTCTGTCTGTCaagttatactgccctgtgac
chr13:29090020-29090060	Upstream	gcagtcatatagagcagacgGGCAGCAGTTTTCCCTGTGGATTTTTCTCTTATGGATCTAaagttatactgccctgtgac
chr13:29090122-29090162	Upstream	gcagtcatatagagcagacgCTTCGAAGCTCCTTACCTGTCCAACTAGCCATTATAGACAaagttatactgccctgtgac
chr13:29090185-29090225	Upstream	gcagtcatatagagcagacgAGCACTGAAAATCCAATTATTGACATAAAGGTAAGTCCTGaagttatactgccctgtgac
chr13:29090232-29090272	Upstream	gcagtcatatagagcagacgTGAAGTAATTCATATGAAAAAGACAAAGGGACCAGGCATGaagttatactgccctgtgac
chr13:29090307-29090347	Upstream	gcagtcatatagagcagacgCTGAGGCGTGAGGACTGCCTAAGCCCAGCAGGTTGAGGCTaagttatactgccctgtgac
chr13:29090361-29090401	Upstream	gcagtcatatagagcagacgTTGTCCCACTGCACTCCAGCATGGATGTGGTGAAAAGGGAaagttatactgccctgtgac
chr13:29090465-29090505	Upstream	gcagtcatatagagcagacgTCCTTAAAGAACTAAAGTAGAACTACCGTTTGATCCAGCAaagttatactgccctgtgac
chr13:29090547-29090587	Upstream	gcagtcatatagagcagacgTATGAAAAAGATACTTGTGTACGCATGTTTATAGCAGCACaagttatactgccctgtgac
chr13:29090680-29090720	Upstream	gcagtcatatagagcagacgACTCAGCCATAAAATGGAATCAAATAATGGCTTTCATAGCaagttatactgccctgtgac
chr13:29090770-29090810	Upstream	gcagtcatatagagcagacgGGAAAACTAAACATTGTACGTTCTCATTTATAAGTGGGAGaagttatactgccctgtgac
chr13:29090988-29091028	Upstream	gcagtcatatagagcagacgCGGGCATGGTGATGTGTGCCGGTAGTACCAGCTACTTGGGaagttatactgccctgtgac
chr13:29091143-29091183	Upstream	gcagtcatatagagcagacgGATACAATGCACTTTGGGGATTTGGGGATCTGGGGGAAAGaagttatactgccctgtgac
chr13:29091203-29091243	Upstream	gcagtcatatagagcagacgTAAAAGACTACACTGGGTACGGCATACACTGCTTGGGTGAaagttatactgccctgtgac
chr13:29091430-29091470	Upstream	gcagtcatatagagcagacgATATTCCAACTTAAAGACAATTGATGCCCCTAAAGCAAAGaagttatactgccctgtgac
chr13:29091542-29091582	Upstream	gcagtcatatagagcagacgCTCTGCAAATCAAGAGAACTAATGACATTCCAGGAAAATTaagttatactgccctgtgac
chr13:29091631-29091671	Upstream	gcagtcatatagagcagacgATTCCAGGATAAAGAACGAAGTTTTTAGCTAATCAAGCAGaagttatactgccctgtgac
chr13:29091703-29091743	Upstream	gcagtcatatagagcagacgTTCTCCATCGCAACCTCCAGGGGCAGAAGACAAGAACACAaagttatactgccctgtgac
chr13:29091783-29091823	Upstream	gcagtcatatagagcagacgCCAAGATGTTATTCAAGTAGAAAGGTAGAGGCAGGAATTTaagttatactgccctgtgac
chr13:29091844-29091884	Upstream	gcagtcatatagagcagacgGGAATGCAATGCCCATCACTATTCATGCCCATCACTCATGaagttatactgccctgtgac
chr13:29091931-29091971	Upstream	gcagtcatatagagcagacgAGGAATGAGGAGCAATGGGGAAAGGACCAAAGGTGAACATaagttatactgccctgtgac
chr13:29091976-29092016	Upstream	gcagtcatatagagcagacgCCATTTGAAGACATAGAGACATACACCTACATACATGCTAaagttatactgccctgtgac
chr13:29092046-29092086	Upstream	gcagtcatatagagcagacgTGCTTAGAATGTAAATGTTATAAAACGGGCAAAGTTCAGGaagttatactgccctgtgac
chr13:29092119-29092159	Upstream	gcagtcatatagagcagacgCTGTTTTTCTCTTCTTTTAACGGCAGGGAGTCAATTGATAaagttatactgccctgtgac
chr13:29092460-29092500	Upstream	gcagtcatatagagcagacgGTGGGGTTTGAAGTAACTTTAAAAAAAAATGTTGGCTAGGaagttatactgccctgtgac
chr13:29092577-29092617	Upstream	gcagtcatatagagcagacgCCAGCCTAGGCAACATACTAAGACACTGTCTCTACAAAAAaagttatactgccctgtgac
chr13:29092736-29092776	Upstream	gcagtcatatagagcagacgGCAGGGAGCTGTGATAGTGCAACTGCATTCCAGCCTAAGAaagttatactgccctgtgac
chr13:29092801-29092841	Upstream	gcagtcatatagagcagacgACGAAAACAAAAAACTTCCACCTTCATACTTTTCTGCAAGaagttatactgccctgtgac
chr13:29093035-29093075	Upstream	gcagtcatatagagcagacgACTAAGATAAAAAAATTTCTTTCCTATCCATCACCCCTCCaagttatactgccctgtgac
chr13:29093163-29093203	Upstream	gcagtcatatagagcagacgAATCCTAAGCCAAAAGAATACAGCAAGAAGCATCACATTAaagttatactgccctgtgac
chr13:29093390-29093430	Upstream	gcagtcatatagagcagacgTGGTCCTAGGAAAATTGGAGGGCCATTTGCAGAAGAATGAaagttatactgccctgtgac
chr13:29093435-29093475	Upstream	gcagtcatatagagcagacgGACCCATATCTCAACATATACAAACATTAATGCAAGATGGaagttatactgccctgtgac
chr13:29093522-29093562	Upstream	gcagtcatatagagcagacgAAAACCTAGGAAAAGCTCTTTAGACATTAGCCTAGACAAAaagttatactgccctgtgac
chr13:29093586-29093626	Upstream	gcagtcatatagagcagacgGGAAACACATAAAAAAAAGCCAAAAATAGGCAAATGGGACaagttatactgccctgtgac
chr13:29093669-29093709	Upstream	gcagtcatatagagcagacgCCAACAGGGTAAATAGAAAACCTCCAGAACATGAGAAAATaagttatactgccctgtgac
chr13:29093714-29093754	Upstream	gcagtcatatagagcagacgTAAACAATGCATCCAACAAACGCCTAATATCCAGAATCATaagttatactgccctgtgac
chr13:29093805-29093845	Upstream	gcagtcatatagagcagacgCATAAAAATGTTCCAGATAAGCAGAGTGAAAGCTACCCAAaagttatactgccctgtgac
chr13:29093857-29093897	Upstream	gcagtcatatagagcagacgGGTTACATAACACTGATCCCAAAACCAAATAAGAAAATGGaagttatactgccctgtgac
chr13:29094142-29094182	Upstream	gcagtcatatagagcagacgCCAGGTTCGAGCAATTCTTCCCGCTTCATCCTCCCAAGTAaagttatactgccctgtgac
chr13:29094325-29094365	Upstream	gcagtcatatagagcagacgTATAGGCGTGAGCCATCTTGTCTGGCCAAAAATCACAATTaagttatactgccctgtgac
chr13:29094493-29094533	Upstream	gcagtcatatagagcagacgAACATACCCATCACTTCAAACACTTACTTTTTGTGGTAAGaagttatactgccctgtgac
chr13:29094565-29094605	Upstream	gcagtcatatagagcagacgGTACACTACATTATTTACCACATTCACTACTCTGTGCAATaagttatactgccctgtgac
chr13:29094616-29094656	Upstream	gcagtcatatagagcagacgAAAACAACTTGCTCTTTTCATCTACTGTGACCCTCTACCCaagttatactgccctgtgac
chr13:29094666-29094706	Upstream	gcagtcatatagagcagacgTCTCTCCATCCTGCCTCCCGGCTGCATTCAATAACCACCAaagttatactgccctgtgac
chr13:29094711-29094751	Upstream	gcagtcatatagagcagacgCTCTCTGTCTCTTTGAGTTCAATTGTTTTTAGATCTCACAaagttatactgccctgtgac
chr13:29094798-29094838	Upstream	gcagtcatatagagcagacgCATTTAGCACAATGTTCTCCAATTCGGTCCATCCATGTTGaagttatactgccctgtgac
chr13:29094959-29094999	Upstream	gcagtcatatagagcagacgATTGAGAATAGTGTTGCAATGTACATGGGGAGGAGATATCaagttatactgccctgtgac
chr13:29095010-29095050	Upstream	gcagtcatatagagcagacgCTGATTTCACACTTTTTGAGAAAATATCCAGCAACACGATaagttatactgccctgtgac
chr13:29095074-29095114	Upstream	gcagtcatatagagcagacgGCTGGATCATATGTAGTTCTTTAAGGAGACTCTATATTGTaagttatactgccctgtgac
chr13:29095209-29095249	Upstream	gcagtcatatagagcagacgCCATTTTAACAGGTGTGGGGGTGCTATCCCATTGTGGTTTaagttatactgccctgtgac
chr13:29095269-29095309	Upstream	gcagtcatatagagcagacgGATTAGAGATGATGAACATTGTTTCACGTATCTGTTGGCCaagttatactgccctgtgac
chr13:29095444-29095484	Upstream	gcagtcatatagagcagacgTATTTTCTCCCAATTCGTAGACGGTCTCTTTACTCTGTTAaagttatactgccctgtgac
chr13:29095529-29095569	Upstream	gcagtcatatagagcagacgAGATTGACTGATGATTCTACTGTCTTGAACCCTTGTTAGGaagttatactgccctgtgac
chr13:29095700-29095740	Upstream	gcagtcatatagagcagacgAAAGAAGTTGCAATTGATTGGCTCAGAAAAACAAAATGCCaagttatactgccctgtgac
chr13:29095750-29095790	Upstream	gcagtcatatagagcagacgTTTGAATGTTTACAAAAGCAGCTGGGCATGATGTCTCACGaagttatactgccctgtgac
chr13:29095995-29096035	Upstream	gcagtcatatagagcagacgGAGCCGAGATTTCACCATTGCACTCCAGCTTGGGCAACAGaagttatactgccctgtgac
chr13:29096114-29096154	Upstream	gcagtcatatagagcagacgCTAGAAATATTATCATCAACAATGCACTTGATAAGTCCCCaagttatactgccctgtgac
chr13:29096161-29096201	Upstream	gcagtcatatagagcagacgAGAAAGACATTAAGGGAAAATCCATAGGTGCACAGCCAGCaagttatactgccctgtgac
chr13:29096219-29096259	Upstream	gcagtcatatagagcagacgTTCAGTTGCACAGAACCCCGGGCTCAGAAGGGCTCCATACaagttatactgccctgtgac
chr13:29096310-29096350	Upstream	gcagtcatatagagcagacgTTTTTAGAAAGGTTGGTGGGGTGGGCTCCACATGTTCATTaagttatactgccctgtgac
chr13:29096360-29096400	Upstream	gcagtcatatagagcagacgCCTTGCAAATCATGTAGCCGGAACTTCACAGATGGGTAACaagttatactgccctgtgac
chr13:29096405-29096445	Upstream	gcagtcatatagagcagacgTGGTCAACCGGCTAGCTCTATTGGTCCGTGAAGATGGCAGaagttatactgccctgtgac
chr13:29096451-29096491	Upstream	gcagtcatatagagcagacgTGGGGATTCCTCTGGAAAGAAGATAATACGGACATGGTTCaagttatactgccctgtgac
chr13:29096506-29096546	Upstream	gcagtcatatagagcagacgTGAAGAGTGTCTGATCATAGATTTTTTTCTCATCATGTCCaagttatactgccctgtgac
chr13:29096554-29096594	Upstream	gcagtcatatagagcagacgAAACTTGAAGGTGGGAATTTTATGACCAAGGCTACTCTGGaagttatactgccctgtgac
chr13:29096614-29096654	Upstream	gcagtcatatagagcagacgTATTTCTCTCAAAGTATAGGCCACTGAGCAACTCAAACTAaagttatactgccctgtgac
chr13:29096686-29096726	Upstream	gcagtcatatagagcagacgGCTACGAAAACTATGAAGCATTATCTTGAAGGGGAATATAaagttatactgccctgtgac
chr13:29096768-29096808	Upstream	gcagtcatatagagcagacgGCATGCCAAACCAATAGTATATATTCCTACAACACCAACAaagttatactgccctgtgac
chr13:29096813-29096853	Upstream	gcagtcatatagagcagacgCACCCCAAAACCCTTCTCAGCCTGGTCCTCAATGATGGGAaagttatactgccctgtgac
chr13:29096892-29096932	Upstream	gcagtcatatagagcagacgACGGATAGCTCTGTCAATTAACTCATCAATGCTCTGTATTaagttatactgccctgtgac
chr13:29096937-29096977	Upstream	gcagtcatatagagcagacgGAACATCAGAGCCTTGGTCTGGAAGGTTGTATAGGCATGTaagttatactgccctgtgac
chr13:29097001-29097041	Upstream	gcagtcatatagagcagacgGAATATTCTGGATAACAATGTGAACAACCGTTTATGTCCTaagttatactgccctgtgac
chr13:29097046-29097086	Upstream	gcagtcatatagagcagacgCCAAACCAGGAATTCTATAAGCACAACTTAGCAGACAATGaagttatactgccctgtgac
chr13:29097091-29097131	Upstream	gcagtcatatagagcagacgTGAATCTCAGAGAAGTGAAGCAATTTGTACAGGATCGTGCaagttatactgccctgtgac
chr13:29097152-29097192	Upstream	gcagtcatatagagcagacgAACTCAAGTGCAAGTTCTTTGTCCTCTGCCACACTGTTGGaagttatactgccctgtgac
chr13:29097252-29097292	Upstream	gcagtcatatagagcagacgGTGTGAGACCTTCGAGCTGGGCAGACTGAGAATTAGGCACaagttatactgccctgtgac
chr13:29097324-29097364	Upstream	gcagtcatatagagcagacgCATTCGCATCCAGAAAATTATTGCCAGGAAGACACAGATGaagttatactgccctgtgac
chr13:29097434-29097474	Upstream	gcagtcatatagagcagacgCTGATTAGGCTGATTATCCATTCAAGAAATATAGGAGTGCaagttatactgccctgtgac
chr13:29097479-29097519	Upstream	gcagtcatatagagcagacgGTGAGTCATTTGTCCTCCAAGATCCTTAAAACCCAGTAGGaagttatactgccctgtgac
chr13:29097581-29097621	Upstream	gcagtcatatagagcagacgGTGCCTAGGAATTACACCAAGATTTTTAGCAGAAATTTACaagttatactgccctgtgac
chr13:29097641-29097681	Upstream	gcagtcatatagagcagacgGACCTTTCCACTATTTTAAAATTATACGCATGTGTTGGGAaagttatactgccctgtgac
chr13:29097738-29097778	Upstream	gcagtcatatagagcagacgCTGCTCCTAAAAAATAAAGTCGGCTGGACGCAGTGCTCCTaagttatactgccctgtgac
chr13:29097796-29097836	Upstream	gcagtcatatagagcagacgGAGGCCGAGGCGAGCAGACCATGAGGTCAAGAAATCGAGAaagttatactgccctgtgac
chr13:29097880-29097920	Upstream	gcagtcatatagagcagacgAAAAATTATCTGGCCATGGTGGTGTGCCTGTAGCCCCAGCaagttatactgccctgtgac
chr13:29097993-29098033	Upstream	gcagtcatatagagcagacgCTACACTCCAGCCTAGCAACAGAGCAGGACTCGGTCTCAAaagttatactgccctgtgac
chr13:29098186-29098226	Upstream	gcagtcatatagagcagacgTGAGGCACAATTTCTTCAGTATTTCCCAGGGTCTGTCAAAaagttatactgccctgtgac
chr13:29098268-29098308	Upstream	gcagtcatatagagcagacgCGTCATTATGTGTTAAAAGAAAATTAGAGGGCATATGTGGaagttatactgccctgtgac
chr13:29098315-29098355	Upstream	gcagtcatatagagcagacgCACAAATGAAAAGAGGAAGACATAAACCTAAAAGTGGTGAaagttatactgccctgtgac
chr13:29098393-29098433	Upstream	gcagtcatatagagcagacgATTTATAGAATGCACGTACCGTAACACTCAATTCTCATTCaagttatactgccctgtgac
chr13:29098473-29098513	Upstream	gcagtcatatagagcagacgAGCAACAGTTACTCACCTTCTCACTCATCTTGGGAATTTTaagttatactgccctgtgac
chr13:29098563-29098603	Upstream	gcagtcatatagagcagacgCATTTATGATGTACGACATGAGTTTTTCAAATACGTACCCaagttatactgccctgtgac
chr13:29098633-29098673	Upstream	gcagtcatatagagcagacgCATATGTATTCCCTCACATACTTACTATTTGTTTGTGGTGaagttatactgccctgtgac
chr13:29098690-29098730	Upstream	gcagtcatatagagcagacgCTGTCTCAGCAATTGTCAAGCATACCCTGCGTTGTTACTAaagttatactgccctgtgac
chr13:29098749-29098789	Upstream	gcagtcatatagagcagacgACATTAGGGCTCTTGAACTTGGTCCTCTGTCAAACCTCTTaagttatactgccctgtgac
chr13:29098869-29098909	Upstream	gcagtcatatagagcagacgGAAGAATGTAAAAGAGTTTTTAGTTCCTGAGACAAAGCAGaagttatactgccctgtgac
chr13:29098931-29098971	Upstream	gcagtcatatagagcagacgTCTGAGGAGTCTTTGATGCCAAGTGGAGACCAAAATAACCaagttatactgccctgtgac
chr13:29098977-29099017	Upstream	gcagtcatatagagcagacgGCGAGATGGCAGAGGAAGTGGGGGTGACTGGGATTTAGATaagttatactgccctgtgac
chr13:29099022-29099062	Upstream	gcagtcatatagagcagacgGGGATCCCAGAAAACCTGCACATGTGGCTTCCCAAAGGGGaagttatactgccctgtgac
chr13:29099088-29099128	Upstream	gcagtcatatagagcagacgCCATGAGGCAAGGAAGCTTAGGATCCCATCTCCATCACTGaagttatactgccctgtgac
chr13:29099165-29099205	Upstream	gcagtcatatagagcagacgGAGCTTCAGTCTCCTCATTTGCAACACAGGGATAAAAACAaagttatactgccctgtgac
chr13:29099216-29099256	Upstream	gcagtcatatagagcagacgACAGGGTGACAGGAAGGAAAAGGCATGCAGGTGCTCAATGaagttatactgccctgtgac
chr13:29099267-29099307	Upstream	gcagtcatatagagcagacgTTGTAAACGGATGGTACTTATAGTCATTAGGATGCTCCCGaagttatactgccctgtgac
chr13:29099318-29099358	Upstream	gcagtcatatagagcagacgCATCTGTCAACTCACTGCTTGTATCTCTTCATGGTTTAAAaagttatactgccctgtgac
chr13:29099376-29099416	Upstream	gcagtcatatagagcagacgTTGCTGGTTCAGTCAAGTCTGTGAATTGGTTTGCCCTAGGaagttatactgccctgtgac
chr13:29099448-29099488	Upstream	gcagtcatatagagcagacgTGCACGCACACACTCAGAGGGGTATACCAGAATATCAGATaagttatactgccctgtgac
chr13:29099536-29099576	Upstream	gcagtcatatagagcagacgGCCAAAATATAAAATCTTCTGATTGGCAAGAAGACAACTGaagttatactgccctgtgac
chr13:29099581-29099621	Upstream	gcagtcatatagagcagacgTCCATGTTGCTGCCTGCATGTGCTGTTTCTCCCTCTTTGTaagttatactgccctgtgac
chr13:29099673-29099713	Upstream	gcagtcatatagagcagacgTCATATGTTCAAACCCTAATCTCAATGTGATGGTAGTAAGaagttatactgccctgtgac
chr13:29099745-29099785	Upstream	gcagtcatatagagcagacgAGGGTGGAGCTCTCACGTATAGGACTGTGCATTTGTAAGAaagttatactgccctgtgac
chr13:29099797-29099837	Upstream	gcagtcatatagagcagacgGCTCCCTTGCTGTCTTTTCTCCTGGTGAGGACATACCCAGaagttatactgccctgtgac
chr13:29099875-29099915	Upstream	gcagtcatatagagcagacgAGAACCTGACCATGCTGACCCCCTGATCTGAGACATCCACaagttatactgccctgtgac
chr13:29099939-29099979	Upstream	gcagtcatatagagcagacgTTTGTTGTTTAATCCTTAGCCTATGGTGTTTAGTCTATGGaagttatactgccctgtgac
chr13:29099997-29100037	Upstream	gcagtcatatagagcagacgCAAGCGGACTAAGACAGGATGGAAACAAAGAGGGCAAGAGaagttatactgccctgtgac
chr13:29100065-29100105	Upstream	gcagtcatatagagcagacgTGTGTATATATATATAGCTCCCGCTACACTGGTGGAGGACaagttatactgccctgtgac
chr13:29100110-29100150	Upstream	gcagtcatatagagcagacgTTCTGTTATAATGTTCCAGAGCTTATACAGAGGAGAGTCTaagttatactgccctgtgac
chr13:29100183-29100223	Upstream	gcagtcatatagagcagacgCAAGAGGGGTTTGAGATGTGTGAGAAAGGTGTTTTCAACTaagttatactgccctgtgac
chr13:29100232-29100272	Upstream	gcagtcatatagagcagacgACATGGAAACAGAGACTGAAAACAGCTACAGATTGGTGACaagttatactgccctgtgac
chr13:29100376-29100416	Upstream	gcagtcatatagagcagacgAACTAATTAGGACAGGGTAGAGCTATTCAGAAGTTTAAACaagttatactgccctgtgac
chr13:29100452-29100492	Upstream	gcagtcatatagagcagacgTATTGCTCTTTAATATTCAAGTTTAAGATGGGCATGGTGGaagttatactgccctgtgac
chr13:29100568-29100608	Upstream	gcagtcatatagagcagacgTGAGCCGAGATCAGGCCAGTGTGCTCCAGCCTGGGAGACAaagttatactgccctgtgac
chr13:29100678-29100718	Upstream	gcagtcatatagagcagacgGCCTGTAATCCCAGTTATTTAAGAGGCTGTGGTGGGAGGAaagttatactgccctgtgac
chr13:29100781-29100821	Upstream	gcagtcatatagagcagacgGGCAACAGAGTGAGACCCTGGCTAAAAAAATAAAATAAAAaagttatactgccctgtgac
chr13:29100960-29101000	Upstream	gcagtcatatagagcagacgGGGGGATCACTTGAGGTCAACTGTTCAAGATCAGCCTAGCaagttatactgccctgtgac
chr13:29101228-29101268	Upstream	gcagtcatatagagcagacgCATTGAGTTTCTATATTAAGAACATCATTGGCCCAGCGTGaagttatactgccctgtgac
chr13:29101332-29101372	Upstream	gcagtcatatagagcagacgAGTTCGAGACCAGCCTGGCGCAACCTCATCTCTACTAAAAaagttatactgccctgtgac
chr13:29101584-29101624	Upstream	gcagtcatatagagcagacgAGTGTAATTTATTAAAGGCATGCTATAGTCTTGGACTCAGaagttatactgccctgtgac
chr13:29101629-29101669	Upstream	gcagtcatatagagcagacgTTTACTTACGGGAGAATCTAGGCATTGAAAAATCTAAGGTaagttatactgccctgtgac
chr13:29101687-29101727	Upstream	gcagtcatatagagcagacgCCAATGTGGCAGCTTGCTTAAACTGTGAGCAGGATTCCAGaagttatactgccctgtgac
chr13:29101758-29101798	Upstream	gcagtcatatagagcagacgCAGACCCAAACCTGCAAGGCGATCGCAAACAAACCCGCAAaagttatactgccctgtgac
chr13:29101804-29101844	Upstream	gcagtcatatagagcagacgCGCAAACATCCCTAGGTATTTCAAACCTCATTAGGATTCAaagttatactgccctgtgac
chr13:29101899-29101939	Upstream	gcagtcatatagagcagacgTTTAACGTAGATCTACCTTTGTTCAGAGAGATTTTTGAGCaagttatactgccctgtgac
chr13:29101987-29102027	Upstream	gcagtcatatagagcagacgCAGCAAGTGAAAAAGAGGAAGGCCCCAGCAAAGGAGCGGAaagttatactgccctgtgac
chr13:29102073-29102113	Upstream	gcagtcatatagagcagacgGGGCGTCCACAGTTGATCATAATCTTTTCAAGTCCAGGAAaagttatactgccctgtgac
chr13:29102120-29102160	Upstream	gcagtcatatagagcagacgAGCAATGGGAAAAGGAGTCTAAGATGAATAAAAGGATGTCaagttatactgccctgtgac
chr13:29102165-29102205	Upstream	gcagtcatatagagcagacgATGTGGGCAGAACAGCATGCTAAGAAATCTGGGTGGGCATaagttatactgccctgtgac
chr13:29102248-29102288	Upstream	gcagtcatatagagcagacgGCTAGCAACCAGTCCCCAGCCTCAGGATGAAAGATCTAGAaagttatactgccctgtgac
chr13:29102355-29102395	Upstream	gcagtcatatagagcagacgTAGGAATAGAGCGGGGAAATGGGGAGGGAGGAGGACACCTaagttatactgccctgtgac
chr13:29102417-29102457	Upstream	gcagtcatatagagcagacgCGTTAAGTCCTCGAACTGATTTATTTCATATAGACCTCTAaagttatactgccctgtgac
chr13:29102481-29102521	Upstream	gcagtcatatagagcagacgAGTTTCAGCAATGCGTGGGAAAATAAAAGGTCCATAGTAAaagttatactgccctgtgac
chr13:29102552-29102592	Upstream	gcagtcatatagagcagacgACCAGAAGGCAAGGTGAAGGCGAGCTGAAACCATTCTTCAaagttatactgccctgtgac
chr13:29102623-29102663	Upstream	gcagtcatatagagcagacgCCTAGCTGAAGGTTATCAAAGAAACACAACTCAATAAGCCaagttatactgccctgtgac
chr13:29102674-29102714	Upstream	gcagtcatatagagcagacgAAGTTTAAGTTCTGCTAATCTTTTTGTGAGAAGACTGTGGaagttatactgccctgtgac
chr13:29102736-29102776	Upstream	gcagtcatatagagcagacgGCAGCGATAAAGTGAATTGGAAATGCCAGTAGGGTGTGTGaagttatactgccctgtgac
chr13:29102814-29102854	Upstream	gcagtcatatagagcagacgACAGCTATTTCTGTTGAAGAGAACAAAAGATGCAAAGAGTaagttatactgccctgtgac
chr13:29102862-29102902	Upstream	gcagtcatatagagcagacgCCCACTCCCCTCCAACTCTGAGCATTTCTTCTCTGAAACGaagttatactgccctgtgac
chr13:29102941-29102981	Upstream	gcagtcatatagagcagacgCAGAAAAAAAATAAGAGTTGATGATAGGGGAAGTTCACTCaagttatactgccctgtgac
chr13:29102988-29103028	Upstream	gcagtcatatagagcagacgTCTTCCTCCACTATTCATTGGTTTGGGATTGCAACCTGCCaagttatactgccctgtgac
chr13:29103033-29103073	Upstream	gcagtcatatagagcagacgCCATTGCTGTCATTCTTCAGAGGTAGATGTTTGCAAAAATaagttatactgccctgtgac
chr13:29103113-29103153	Upstream	gcagtcatatagagcagacgAGAAGACTCTCCTCCACTGATCCCTTGAAGCACATCCATGaagttatactgccctgtgac
chr13:29103193-29103233	Upstream	gcagtcatatagagcagacgCATTTAATTTGCTCCATGATGACTTTTGACCTCTGAATTCaagttatactgccctgtgac
chr13:29103246-29103286	Upstream	gcagtcatatagagcagacgGACCAGGCTAGTCCCATCGTCACCCTCAGACACTTATTTGaagttatactgccctgtgac
chr13:29103292-29103332	Upstream	gcagtcatatagagcagacgTCTAGGGGCAGAAAACAGTGCAAGCCTTGCAGATATAAGGaagttatactgccctgtgac
chr13:29103361-29103401	Upstream	gcagtcatatagagcagacgGGGACACATATATAAAAAGATAACAACTACAGTAGGTTCCaagttatactgccctgtgac
chr13:29103414-29103454	Upstream	gcagtcatatagagcagacgCATTATATGTAAAAGCCACAGCAACACAGCTCTCAGGGGCaagttatactgccctgtgac
chr13:29103515-29103555	Upstream	gcagtcatatagagcagacgGGTCTTATACACTCTGCTGCCCTAACTCTCACTTCATCTTaagttatactgccctgtgac
chr13:29103611-29103651	Upstream	gcagtcatatagagcagacgTAGGATATGCCCAATTTATACTATTTAGGGATTGTTCCACaagttatactgccctgtgac
chr13:29103656-29103696	Upstream	gcagtcatatagagcagacgTTTCCCCAAATCTATTTCTACAGACCAGGAGCTATAATTTaagttatactgccctgtgac
chr13:29103701-29103741	Upstream	gcagtcatatagagcagacgCCTAAGCTTATAAATAAAATAACGCCGGGTGCGGTTGCTCaagttatactgccctgtgac
chr13:29103928-29103968	Upstream	gcagtcatatagagcagacgCAGAAGGTGGAGGTTGCGATGAGCAGAGATGGTGCCATTGaagttatactgccctgtgac
chr13:29104068-29104108	Upstream	gcagtcatatagagcagacgTTCATTCATTCATCCGTTCAAGAAGCACTAAGTGGCCTTGaagttatactgccctgtgac
chr13:29104141-29104181	Upstream	gcagtcatatagagcagacgGCAAAGGGCAGAGGACTAAGCAACTGGGAGTGAAGCAATTaagttatactgccctgtgac
chr13:29104202-29104242	Upstream	gcagtcatatagagcagacgAAAGAGTCCCAGAGGGTTCCTTTTAGTGTGCTTCCCCAGGaagttatactgccctgtgac
chr13:29104254-29104294	Upstream	gcagtcatatagagcagacgTTAAATATTGTTATACAGATCCTTAAGTCTTGCAGCTGGGaagttatactgccctgtgac
chr13:29104306-29104346	Upstream	gcagtcatatagagcagacgGACAGCTGAGGGTGGTCAGGCAAAAAGCAAAGATTTAAATaagttatactgccctgtgac
chr13:29104372-29104412	Upstream	gcagtcatatagagcagacgAACTGATCTCTAATTCCAATACTAGTTATGCCCTACCAATaagttatactgccctgtgac
chr13:29104422-29104462	Upstream	gcagtcatatagagcagacgGAAAGTCCGCAAAGCACTTCTTCGACCTTCTCTCTTTTGGaagttatactgccctgtgac
chr13:29104541-29104581	Upstream	gcagtcatatagagcagacgAATGTTTGAAGAGTTTGTCTGTGGCAAAAAGAGATTAACGaagttatactgccctgtgac
chr13:29104598-29104638	Upstream	gcagtcatatagagcagacgATGACAGATTTCACACATAGCTTCCATTTTCTTTCTCATCaagttatactgccctgtgac
chr13:29104643-29104683	Upstream	gcagtcatatagagcagacgTGGGGTGGGGAGCGTGGGATGGTGGTGGTATTGCAGTTACaagttatactgccctgtgac
chr13:29104721-29104761	Upstream	gcagtcatatagagcagacgCACACATGTGGTACATATAAAACAGTGTGCATGTCATATAaagttatactgccctgtgac
chr13:29104774-29104814	Upstream	gcagtcatatagagcagacgTGTGTGTATGCTCAACAGTCAGATGATAGTGTTCCCAGCGaagttatactgccctgtgac
chr13:29104826-29104866	Upstream	gcagtcatatagagcagacgCAAGATATGGTGGTAGGGGTGTCCAGGAGAGGCAAGAATGaagttatactgccctgtgac
chr13:29104923-29104963	Upstream	gcagtcatatagagcagacgGCCTCTAAGCCCAGAAAATGCAGAAACAAAATAGACCTTTaagttatactgccctgtgac
chr13:29104992-29105032	Upstream	gcagtcatatagagcagacgCTCTTCCACTAGAGCACCCAGGACACTATATGCAGCAATTaagttatactgccctgtgac
chr13:29105090-29105130	Upstream	gcagtcatatagagcagacgACTAGTAGTTTTGTGGGGCCAAATGTTGTTCAGACTTGTAaagttatactgccctgtgac
chr13:29105141-29105181	Upstream	gcagtcatatagagcagacgGACCTAGACAAGTCAGCCCATTGCCCAAGCTTGGCATGCTaagttatactgccctgtgac
chr13:29105229-29105269	Upstream	gcagtcatatagagcagacgGGAGCCCCTTCTGCCAAGTTCCCCTTCCCAACAGATCGAGaagttatactgccctgtgac
chr13:29105309-29105349	Upstream	gcagtcatatagagcagacgGGGAGGGTCACGGTTGAGACAGCAGCCCCATCTCATTGTTaagttatactgccctgtgac
chr13:29105354-29105394	Upstream	gcagtcatatagagcagacgCCGGGGCTTCCTCTTTTGGCGGAGCGGGAGCGGGAGCGGGaagttatactgccctgtgac
chr13:29105427-29105467	Upstream	gcagtcatatagagcagacgCCTTCGGGATGTCTATTGCTGCCGCTCCCTCCCCTCGCCGaagttatactgccctgtgac
chr13:29105491-29105531	Upstream	gcagtcatatagagcagacgTGCGGATTCTCAATAAAAAGGGAAAAGCACGATCCAAGTTaagttatactgccctgtgac
chr13:29105569-29105609	Upstream	gcagtcatatagagcagacgCGTACAACGCTGGTGCCAACAAGACTGACACAGGAGCCCAaagttatactgccctgtgac
chr13:29105634-29105674	Upstream	gcagtcatatagagcagacgGGGAAGGACGCCTGAGAAAACAGACCCCGGCCCCGTGAGCaagttatactgccctgtgac
chr13:29105714-29105754	Upstream	gcagtcatatagagcagacgGTGTCTGTGTGGGTGGGTGTATTTGTGCATGTGTGGTGTAaagttatactgccctgtgac
chr13:29105809-29105849	Upstream	gcagtcatatagagcagacgGAGTGTGTCTATGTGTGTCTCCGTAGTATGTGTATCTGTGaagttatactgccctgtgac
chr13:29105955-29105995	Upstream	gcagtcatatagagcagacgTGTTTGTGTCTGTGTGAGTAGGTGTGTTTGTGCATGAGTGaagttatactgccctgtgac
chr13:29106027-29106067	Upstream	gcagtcatatagagcagacgAGTGCGTGAGTGTATGAGTGCGTGAGTGTGAAAGTGTGTGaagttatactgccctgtgac
chr13:29106126-29106166	Upstream	gcagtcatatagagcagacgCCTCTGCTCCCCTGGCGGGCTCCCAAAGTGGCAAAAGAGAaagttatactgccctgtgac
chr13:29106202-29106242	Upstream	gcagtcatatagagcagacgAGAAAAAGAAAGGGGGAAACGGGGGAAAAGAAAAGCATGGaagttatactgccctgtgac
chr13:29106283-29106323	Upstream	gcagtcatatagagcagacgGGAAAAGAAAATAAAATCTCCCCAAAGTCTCCCCAGAGGCaagttatactgccctgtgac
chr13:29106375-29106415	Upstream	gcagtcatatagagcagacgGCCTCTCGTCCACCCTGCGCCGCGTCCAGTCCACCCCCTTaagttatactgccctgtgac
chr13:29106422-29106462	Upstream	gcagtcatatagagcagacgCGCCCCATGTCCACCCGCCCGCTGTCCACCCTGCGCCCCAaagttatactgccctgtgac
chr13:29106470-29106510	Upstream	gcagtcatatagagcagacgCGCCCCCTGTCCACCCGCTCACTGTCCAACCCGCGCCCCAaagttatactgccctgtgac
chr13:29106524-29106564	Upstream	gcagtcatatagagcagacgCTGCCCACCCCGCGCCCCCAGTGCACCCGCCCAGCCCCGAaagttatactgccctgtgac
chr13:29106617-29106657	Upstream	gcagtcatatagagcagacgGCTGGGCTGGCCGGCGCGAACCCCCGGGGGCGTCTGGGCGaagttatactgccctgtgac
chr13:29106673-29106713	Upstream	gcagtcatatagagcagacgGCTGCGCACGTAGGAGTACCCCCTGAGCCCAGCCGCTCGGaagttatactgccctgtgac
chr13:29106728-29106768	Upstream	gcagtcatatagagcagacgGGTGACCGGATACGAGTAACGCGTGCGCCCCGATCTGTGCaagttatactgccctgtgac
chr13:29106816-29106856	Upstream	gcagtcatatagagcagacgCGGGTTGACTGTCGGGGGCGATTTCCGCGGGGCAAGGCGGaagttatactgccctgtgac
chr13:29106873-29106913	Upstream	gcagtcatatagagcagacgGCAGCTGCGGGGCCATTCCACCTGAGCGCCCTGAGGTCAGaagttatactgccctgtgac
chr13:29106918-29106958	Upstream	gcagtcatatagagcagacgGGGCCTGAGGACACGGCGCTGGGCTCCGGGGGACGCGGGTaagttatactgccctgtgac
chr13:29106971-29107011	Upstream	gcagtcatatagagcagacgCGAGCGCCACCTCCCCGCCCTCCGCCGGCTCACGTAGTCCaagttatactgccctgtgac
chr13:29107085-29107125	Upstream	gcagtcatatagagcagacgAGGATACACAACACCCTGGACTGTCACAAGCCCCTCGCAGaagttatactgccctgtgac
chr13:29107166-29107206	Upstream	gcagtcatatagagcagacgCCGGGCTGAACAAAAACTAGGAGGTGGGGGGCGGTGGGGCaagttatactgccctgtgac
chr13:29107213-29107253	Upstream	gcagtcatatagagcagacgACAACAGAACCGAAGAATTGCCGCACGGAGCCTGGGCCGGaagttatactgccctgtgac
chr13:29107272-29107312	Upstream	gcagtcatatagagcagacgTCTCCTTCCCTTTGGTGACTATCCGTGGGGGTTTCTCCCGaagttatactgccctgtgac
chr13:29107330-29107370	Upstream	gcagtcatatagagcagacgCACACCACACCACACACTACGTTCAAACTTTGTCCTTGAAaagttatactgccctgtgac
chr13:29107428-29107468	Upstream	gcagtcatatagagcagacgCTTTTGGAGACCAAGTGGCTTTTCTGGACGAGGAGGCTGCaagttatactgccctgtgac
chr13:29107513-29107553	Upstream	gcagtcatatagagcagacgGGATTAGAGCAGGCAGCGACCCAAACCACCCTTACACCCGaagttatactgccctgtgac
chr13:29107593-29107633	Upstream	gcagtcatatagagcagacgCCTGTTTAAAAAGAAGGGGAGGAGCACCAAAATCCAAACCaagttatactgccctgtgac
chr13:29107642-29107682	Upstream	gcagtcatatagagcagacgCAGATACTCCATGGGCACAATAAAATGTCTGTTAACAATAaagttatactgccctgtgac
chr13:29107702-29107742	Upstream	gcagtcatatagagcagacgACGCTTGTAATCCCATGCTTTAGAAGGCAGAGGCAAGAGGaagttatactgccctgtgac
chr13:29107800-29107840	Upstream	gcagtcatatagagcagacgACACAAAAAAATTAAAAATTAGCGGAGCGTGGTGGCACATaagttatactgccctgtgac
chr13:29107957-29107997	Upstream	gcagtcatatagagcagacgACCCTGTCTCTTAGAGAAGAACCAAAAACCTACAGGGTTTaagttatactgccctgtgac
chr13:29108002-29108042	Upstream	gcagtcatatagagcagacgTGGTAGCCCTTGATTTCTCCCACCTGGATTTGGAGTGACCaagttatactgccctgtgac
chr13:29108084-29108124	Upstream	gcagtcatatagagcagacgGACTGGCCTTTGTGATTCACCCCTGTCTTACTTTGTAGACaagttatactgccctgtgac
chr13:29108137-29108177	Upstream	gcagtcatatagagcagacgAGGCTGCTGGTCTCCACTGCCCAAACAGGATCACTTAAGAaagttatactgccctgtgac
chr13:29108215-29108255	Upstream	gcagtcatatagagcagacgGCACTGCCCAAACTGCACTACATGAGATTTATAACTTACAaagttatactgccctgtgac
chr13:29108261-29108301	Upstream	gcagtcatatagagcagacgCTTAGGCACCCCCCACATCAATTTCCCCTGCATAGGGTATaagttatactgccctgtgac
chr13:29108348-29108388	Upstream	gcagtcatatagagcagacgCTCCAGGAGCTCATACTAGTCTGTCTTTTCAATAATCTTTaagttatactgccctgtgac
chr13:29108432-29108472	Upstream	gcagtcatatagagcagacgAGCAGGGGTTCAGAATGGGGGGATGCGGTGAGAGTGTGGGaagttatactgccctgtgac
chr13:29108482-29108522	Upstream	gcagtcatatagagcagacgACTCAATACAATTCATAGCAGGCTGATATTCTCATTTCTCaagttatactgccctgtgac
chr13:29108566-29108606	Upstream	gcagtcatatagagcagacgTAGATTTCTAGATGTTACTCAAGCTTTCTCATGCCCGCCAaagttatactgccctgtgac
chr13:29108612-29108652	Upstream	gcagtcatatagagcagacgGTGAGACATCTGGGTTGGGTGCTGGAACAAGTTGGTGGCGaagttatactgccctgtgac
chr13:29108727-29108767	Upstream	gcagtcatatagagcagacgGGAGGCAAGCAGCACCCCCACCACTTCCCCCACAACCCGCaagttatactgccctgtgac
chr13:29108796-29108836	Upstream	gcagtcatatagagcagacgCCAGGTTGTATGCCAGGCAAGGGGAAGCTCCAGACGCCTCaagttatactgccctgtgac
chr13:29108871-29108911	Upstream	gcagtcatatagagcagacgGGATACATTGACCTTGCCATAGATGCCAGCCAAGACCCAGaagttatactgccctgtgac
chr13:29108931-29108971	Upstream	gcagtcatatagagcagacgCCTAGGCTGTGAGGGAGAGCGATTGGGTGCTGTGCTCCACaagttatactgccctgtgac
chr13:29108984-29109024	Upstream	gcagtcatatagagcagacgGCCAGGGACAAGCGGGAGCCATGCTCCTTCCAAGTTGGGAaagttatactgccctgtgac
chr13:29109047-29109087	Upstream	gcagtcatatagagcagacgCTGTGTCTGCCCAAGCTGCTGCTGCAACACGGGCACCCCTaagttatactgccctgtgac
chr13:29109197-29109237	Upstream	gcagtcatatagagcagacgGCCCCAGCCACCTCCCCATCCCAACCCAACCCCCCCATCCaagttatactgccctgtgac
chr13:29109300-29109340	Upstream	gcagtcatatagagcagacgCTCTTGGGGATCCTGGGAAGCCCTGCCCTGTTGCCCTTGCaagttatactgccctgtgac
chr13:29109390-29109430	Upstream	gcagtcatatagagcagacgCAGAGTTGGGGCCAAGCCCTGACACTGTCACTGCCTGGCAaagttatactgccctgtgac
chr13:29109455-29109495	Upstream	gcagtcatatagagcagacgCTGACGTGCCAGCCCCCTGCTTCCTTGGCCCCCTCTGGACaagttatactgccctgtgac
chr13:29109500-29109540	Upstream	gcagtcatatagagcagacgGAATGGAGGAGCTCGGGAGGAGAAGCTGAGGGGGACTGAGaagttatactgccctgtgac
chr13:29109582-29109622	Upstream	gcagtcatatagagcagacgGCCTGGGTACCATGGCTGGCCGTGGGAGGCAGACAGGCTCaagttatactgccctgtgac
chr13:29109703-29109743	Upstream	gcagtcatatagagcagacgTCCTGTGGACTGGAGGGAAAACTGATGGTGTTTTTTCCTGaagttatactgccctgtgac
chr13:29109763-29109803	Upstream	gcagtcatatagagcagacgTGGACCAATCAGCACGCAGTTCCCCCCTCTGAGGCCCATGaagttatactgccctgtgac
chr13:29109834-29109874	Upstream	gcagtcatatagagcagacgGGACAGAGAGGATGGAGAGACATGGCCGGGATGACCAGCTaagttatactgccctgtgac
chr13:29109920-29109960	Upstream	gcagtcatatagagcagacgCCAGCTGCAGAAAGGAGCAATCACTCTCCAGGGCCTCCTTaagttatactgccctgtgac
chr13:29109968-29110008	Upstream	gcagtcatatagagcagacgGAGCAGCAGATGTGAGGAGCAAGCCTTTTCCAGGACCTCCaagttatactgccctgtgac
chr13:29110082-29110122	Upstream	gcagtcatatagagcagacgCTGAGAGCTGAACACTGGACTGGACTGACTTGTCTACGGAaagttatactgccctgtgac
chr13:29110143-29110183	Upstream	gcagtcatatagagcagacgCTCCTCTGAGCTGTTACTGGACAAACGAGTCCTAATTTTAaagttatactgccctgtgac
chr13:29110199-29110239	Upstream	gcagtcatatagagcagacgGGTAAGAGATTGCCTTGTATGACAGAAGTAGTTAGTAAACaagttatactgccctgtgac
chr13:29110275-29110315	Upstream	gcagtcatatagagcagacgAGGCTGTCTTCTGAAAAGGAGTTTTGGAATTGAAATGGTAaagttatactgccctgtgac
chr13:29110351-29110391	Upstream	gcagtcatatagagcagacgCAGGCTGGTGGTGGAGAGGAATTGAAAGGAATGAAGGATTaagttatactgccctgtgac
chr13:29110515-29110555	Upstream	gcagtcatatagagcagacgTCTTTCCAGATGTTTAGAAGGGCACAAAGTATGTTAAAAGaagttatactgccctgtgac
chr13:29110593-29110633	Upstream	gcagtcatatagagcagacgGATTCATGTGCAATATTGTCTCTTGGAAATTGATCAAACCaagttatactgccctgtgac
chr13:29110655-29110695	Upstream	gcagtcatatagagcagacgATTATATTTGTGCTGGTTCAAAAAGGAAGGAGGAGCAGAAaagttatactgccctgtgac
chr13:29110741-29110781	Upstream	gcagtcatatagagcagacgCCATTGTCCCTTATGTCTGCGTTTTCTCTTACTGTGCTGTaagttatactgccctgtgac
chr13:29110807-29110847	Upstream	gcagtcatatagagcagacgGGAGTCCTAATTTGCAATGTCTAGTCTTTCTCGATGTTAAaagttatactgccctgtgac
chr13:29110888-29110928	Upstream	gcagtcatatagagcagacgATACATTGAGTAACTTTGTGTTAAGATTCATAGGGCAGACaagttatactgccctgtgac
chr13:29110934-29110974	Upstream	gcagtcatatagagcagacgCAAAAACACAGAAGTGAAGTTGTTAAAATCCCCTCTAAGCaagttatactgccctgtgac
chr13:29111006-29111046	Upstream	gcagtcatatagagcagacgACAGAGGTCAGAAGGGAAAGGGTTCTAGGTCAGAATATTCaagttatactgccctgtgac
chr13:29111090-29111130	Upstream	gcagtcatatagagcagacgGCACCATTTATTTATTCAATGCTACTGTGAAGATAGTGGAaagttatactgccctgtgac
chr13:29111174-29111214	Upstream	gcagtcatatagagcagacgAAAGTGCACAACATAGGTTAAGAGGGCTAAAATAACACTCaagttatactgccctgtgac
chr13:29111281-29111321	Upstream	gcagtcatatagagcagacgTTTTGGAGAGTATGCTGACTATTCACTGGGTGGCTGTGGGaagttatactgccctgtgac
chr13:29111348-29111388	Upstream	gcagtcatatagagcagacgAGGGTTCTGTGTCCTTGAGTTGGATTAGTTCAGGAGGTCTaagttatactgccctgtgac
chr13:29111442-29111482	Upstream	gcagtcatatagagcagacgACAAGTCCTAATGCTCAAAGAATGTGAAAAGTAGAGGTAGaagttatactgccctgtgac
chr13:29111504-29111544	Upstream	gcagtcatatagagcagacgCTTCTTTGTTAGCTTTTAGGAAGGCCTGTCTGGGTGTGACaagttatactgccctgtgac
chr13:29111577-29111617	Upstream	gcagtcatatagagcagacgTATACTTAGTCACTGGGATGATGAAAGAGGGAAAGAGGAAaagttatactgccctgtgac
chr13:29111624-29111664	Upstream	gcagtcatatagagcagacgCGGAAGGGTTTTTCGCTAGTATCTGCATATCTAGAAGATGaagttatactgccctgtgac
chr13:29111837-29111877	Upstream	gcagtcatatagagcagacgTAGAAAAGATGCATCTTGGATATGGAATTGTTAAACCACCaagttatactgccctgtgac
chr13:29111882-29111922	Upstream	gcagtcatatagagcagacgGCAGTGTATGTCAGGACTTATTCATTGGGTTGGCAGCAGAaagttatactgccctgtgac
chr13:29111999-29112039	Upstream	gcagtcatatagagcagacgTGTGCATCTCTTTTGGCTGTGCTGTAGAAATACATTAAGTaagttatactgccctgtgac
chr13:29112109-29112149	Upstream	gcagtcatatagagcagacgCACTATACTTAGTGGATTCTTTTGCTGTGTGTTTCTTTCTaagttatactgccctgtgac
chr13:29112248-29112288	Upstream	gcagtcatatagagcagacgCGCCTCCCGGGTTCACTCCATTCTCCTCCCTCAGCCTCCCaagttatactgccctgtgac
chr13:29112477-29112517	Upstream	gcagtcatatagagcagacgAACTCTGCCAATGTTTTTATATAGAGGTGTGTTGCCATTTaagttatactgccctgtgac
chr13:29112547-29112587	Upstream	gcagtcatatagagcagacgAGGCAGGATTACATTTTTTTCTAACAGAGTGAGTTGGTGTaagttatactgccctgtgac
chr13:29112613-29112653	Upstream	gcagtcatatagagcagacgCCTATAGCTGTGGGATTTTGAGTTGGTAAATATTCATGATaagttatactgccctgtgac
chr13:29112662-29112702	Upstream	gcagtcatatagagcagacgAGCATGATATATACTGTACAGTCTCAGTCCCATAAAATTGaagttatactgccctgtgac
chr13:29112709-29112749	Upstream	gcagtcatatagagcagacgTGTCTACACACACACAGGACCTGGAAAGACTCGTCAAACTaagttatactgccctgtgac
chr13:29112781-29112821	Upstream	gcagtcatatagagcagacgCTTTGCTTCTTGCGTTTTTCGGTTTTCTATAATGCACATAaagttatactgccctgtgac
chr13:29112864-29112904	Upstream	gcagtcatatagagcagacgAGAGACATAAGTGATGTTTAGTTTGGAAAAGAGGAGATACaagttatactgccctgtgac
chr13:29112913-29112953	Upstream	gcagtcatatagagcagacgCATGAGCGCTGCTTTCATGTTTGAAATGTATGAAAAGATGaagttatactgccctgtgac
chr13:29112994-29113034	Upstream	gcagtcatatagagcagacgCCGAGGAAAGACCCATGGGCAAGAACTTCAGAGAAACCGAaagttatactgccctgtgac
chr13:29113056-29113096	Upstream	gcagtcatatagagcagacgGTGCCCCACCAACAATAATAAACCTATCACATAGTCAAAGaagttatactgccctgtgac
chr13:29113114-29113154	Upstream	gcagtcatatagagcagacgGCCTGCCAGAGAAGCCTGAAAATGAGAGTGATTATCTACAaagttatactgccctgtgac
chr13:29113225-29113265	Upstream	gcagtcatatagagcagacgGGAAGTAAGATCCCCCAAAAGAAGTCAGATTACAGTGGAAaagttatactgccctgtgac
chr13:29113273-29113313	Upstream	gcagtcatatagagcagacgACTCATTACATAGTAAGATAGGAGGCAAGCATCCCTTCGGaagttatactgccctgtgac
chr13:29113326-29113366	Upstream	gcagtcatatagagcagacgGACCTCTTCTATCACCACCCATGTAAATTCCATTATCTGCaagttatactgccctgtgac
chr13:29113395-29113435	Upstream	gcagtcatatagagcagacgGCAAAACTCTGCCTTGCTGTAATTTCTTAAACCTAATAAGaagttatactgccctgtgac
chr13:29113528-29113568	Upstream	gcagtcatatagagcagacgCGCCTCCTGGGTTCACGCTGTTCTCGTGCCTCAGCCTCCCaagttatactgccctgtgac
chr13:29113732-29113772	Upstream	gcagtcatatagagcagacgGCGCCCGGCCTCATTAAGATACTTTTATATTACTGTTTTAaagttatactgccctgtgac
chr13:29113778-29113818	Upstream	gcagtcatatagagcagacgAAAGTATGCATCATGTAAACAACTGAGAAAGGCACAATTCaagttatactgccctgtgac
chr13:29113823-29113863	Upstream	gcagtcatatagagcagacgTTACAGATTGGAAAGTTTCAACACATAACCACTCATTGCTaagttatactgccctgtgac
chr13:29113873-29113913	Upstream	gcagtcatatagagcagacgTGTTCATGAATACTGTGGGTTTGAATAATTAAGACACTGCaagttatactgccctgtgac
chr13:29113970-29114010	Upstream	gcagtcatatagagcagacgAATTTAAATATGTGCTTTCCAAATGACTAAGCTACCCCACaagttatactgccctgtgac
chr13:29114056-29114096	Upstream	gcagtcatatagagcagacgGACCTATATGCAAGTGTTTGTAGCAGCTTCATTTATAATGaagttatactgccctgtgac
chr13:29114101-29114141	Upstream	gcagtcatatagagcagacgAATCGGAAAGAATTTGAATGTTTGTCAGCTAGTGAATGGAaagttatactgccctgtgac
chr13:29114178-29114218	Upstream	gcagtcatatagagcagacgCTCAGTGCTAAAAAGGAGGTGAACTGGTGACACATGCAAAaagttatactgccctgtgac
chr13:29114256-29114296	Upstream	gcagtcatatagagcagacgGAAGCCAGACACAAAAGCTATGTACCTCTCATACTTTATGaagttatactgccctgtgac
chr13:29114315-29114355	Upstream	gcagtcatatagagcagacgTGGAAAACACAGAACTACAGGTACAAAAATCAGATTAGTGaagttatactgccctgtgac
chr13:29114392-29114432	Upstream	gcagtcatatagagcagacgCAAAGGAGCACAAGAGAACTATTTGGGGTGATGGAAATATaagttatactgccctgtgac
chr13:29114444-29114484	Upstream	gcagtcatatagagcagacgTCATGGTGCTGGTTATACAATGATATACATCTGTCAAACTaagttatactgccctgtgac
chr13:29114534-29114574	Upstream	gcagtcatatagagcagacgATTTTACATTTTTAGAGGTGGGGATTTCAGTATATTGCCCaagttatactgccctgtgac
chr13:29114625-29114665	Upstream	gcagtcatatagagcagacgTAGCTGAGATTACAGTTACCACCGTGCCCGGCTGTATGTAaagttatactgccctgtgac
chr13:29114691-29114731	Upstream	gcagtcatatagagcagacgAAAAAGTTCTGTCCTCATTTTCAATAGCTATCATCTGGTGaagttatactgccctgtgac
chr13:29114741-29114781	Upstream	gcagtcatatagagcagacgCAGTTGATATCGAATAAATGTTGAATGAATCTGGGTGGAAaagttatactgccctgtgac
chr13:29114786-29114826	Upstream	gcagtcatatagagcagacgGTTTTTCAGCCAAGTCAAATTGTACAGAGATGAACTGGACaagttatactgccctgtgac
chr13:29114835-29114875	Upstream	gcagtcatatagagcagacgCACTCTGTTCCTCTCGAAGGTGCTCTGCTGTCCGTGTGAGaagttatactgccctgtgac
chr13:29114886-29114926	Upstream	gcagtcatatagagcagacgTCTGTGATCCCTTGTGACTTAGAGGTGGTATGGGAGGGCGaagttatactgccctgtgac
chr13:29114942-29114982	Upstream	gcagtcatatagagcagacgAAGCAGTGCCACTATATCAGGTCAGCTTTTTGATGAGTCTaagttatactgccctgtgac
chr13:29115011-29115051	Upstream	gcagtcatatagagcagacgGGAAACTCCCTGCAGACAACCCAGTATTGAAAAACGCAAAaagttatactgccctgtgac
chr13:29115112-29115152	Upstream	gcagtcatatagagcagacgCTCATCTTGGGGCAGCAGAGGATTCTAAAAATGAAAGTGCaagttatactgccctgtgac
chr13:29115206-29115246	Upstream	gcagtcatatagagcagacgCAAGTCGATTATAGAAAAAATAGATCATAAAACACCCCCCaagttatactgccctgtgac
chr13:29115257-29115297	Upstream	gcagtcatatagagcagacgAATAATTTACTGCCAGAAATTGCTAGAATACTGTAGCTGGaagttatactgccctgtgac
chr13:29115419-29115459	Upstream	gcagtcatatagagcagacgCCGTTTTTAAGTGTACAGCTCCATAGTGTTGTTTATTCATaagttatactgccctgtgac
chr13:29115471-29115511	Upstream	gcagtcatatagagcagacgCCAGTCTTCAGAACTCATCTGTCTCATGGAACTGAAACTCaagttatactgccctgtgac
chr13:29115528-29115568	Upstream	gcagtcatatagagcagacgAACTCCCCATTGTTCCCTCCCTGCCAGCCCGTTTTTGGTAaagttatactgccctgtgac
chr13:29115597-29115637	Upstream	gcagtcatatagagcagacgCTTCTCTAAGGACCTCATATGAGTGAACTCATACAGCATTaagttatactgccctgtgac
chr13:29115700-29115740	Upstream	gcagtcatatagagcagacgTATGTGTCAGAATTTCCTTCACCTTTAAGGCTGAATATCCaagttatactgccctgtgac
chr13:29115768-29115808	Upstream	gcagtcatatagagcagacgATTCATCTGTCTATGGATACTTGGGTCACTTCAGCCTTTTaagttatactgccctgtgac
chr13:29115852-29115892	Upstream	gcagtcatatagagcagacgCTCTTCAAGATCCTGCTTTTATTCTTTTGGGTATATAGCCaagttatactgccctgtgac
chr13:29116001-29116041	Upstream	gcagtcatatagagcagacgCAAGGGTTTTAATTTTTGCGCATCCTTGTCAATGTTTGTTaagttatactgccctgtgac
chr13:29116057-29116097	Upstream	gcagtcatatagagcagacgTGACTTATATTTTTGATAGCAGCTCTCCTAATGGCTGTGAaagttatactgccctgtgac
chr13:29116122-29116162	Upstream	gcagtcatatagagcagacgTTGCATTTCCCCATTGACTAGTCAGGTTGAACATCTTTCCaagttatactgccctgtgac
chr13:29116181-29116221	Upstream	gcagtcatatagagcagacgATATATCTTTTTTGGCAAAATGCCTATTCAAGGCCTTTGCaagttatactgccctgtgac
chr13:29116344-29116384	Upstream	gcagtcatatagagcagacgATCACGGGATTCTTTTAAGCAACAATTTCTTCTAGTGCAGaagttatactgccctgtgac
chr13:29116393-29116433	Upstream	gcagtcatatagagcagacgCTTTAGCAAGCTCCCCGGGTGATACTGATAAATCATATGGaagttatactgccctgtgac
chr13:29116445-29116485	Upstream	gcagtcatatagagcagacgGTTCTGATGCACATATGATGGGATTGAACTTTCATTAACAaagttatactgccctgtgac
chr13:29116521-29116561	Upstream	gcagtcatatagagcagacgCCTAGCATCCTTGGGAAGTGAAGTCTGATGACAGCCTAAGaagttatactgccctgtgac
chr13:29116576-29116616	Upstream	gcagtcatatagagcagacgTTTTAGATCAAAAGTTTCTCCTACCTGTTTCCATGATCCAaagttatactgccctgtgac
chr13:29116633-29116673	Upstream	gcagtcatatagagcagacgGGTTCTCCTTCTACTTCTCTATGTGTACCATGTTAGTCCCaagttatactgccctgtgac
chr13:29116678-29116718	Upstream	gcagtcatatagagcagacgGGACTGTCTCATACTCCTTCTATTCCCTAAATGTGAAATTaagttatactgccctgtgac
chr13:29116725-29116765	Upstream	gcagtcatatagagcagacgGCTCTTTTCTCAGCCCTATTCTTTCTCAACAGGTACCTTCaagttatactgccctgtgac
chr13:29116803-29116843	Upstream	gcagtcatatagagcagacgTGACTCCCAGATTGAGCACCCCAGCCTAGCCCAGACCCAGaagttatactgccctgtgac
chr13:29116892-29116932	Upstream	gcagtcatatagagcagacgGAACTAAATGAATCCGAATCTTACTTGTTCTTTCCCCCTCaagttatactgccctgtgac
chr13:29116946-29116986	Upstream	gcagtcatatagagcagacgTTTGCATTTGTCAAAGCCAGAAACTTCACAGTCTATCTCTaagttatactgccctgtgac
chr13:29116991-29117031	Upstream	gcagtcatatagagcagacgAACCCCCATGTTCACTAAGTCATTTAATTCTGGTAATGCCaagttatactgccctgtgac
chr13:29117037-29117077	Upstream	gcagtcatatagagcagacgCCTCTGATCCTCCTCTTCATTCTGGCTTGACATAGTCTTGaagttatactgccctgtgac
chr13:29117106-29117146	Upstream	gcagtcatatagagcagacgAGGCTTCTCTCTACACACACGTGGACACACTCATTCAACTaagttatactgccctgtgac
chr13:29117172-29117212	Upstream	gcagtcatatagagcagacgCTGGTGAACAGGCCGTGAAATTGCCAAGAGCTTTCTCCATaagttatactgccctgtgac
chr13:29117229-29117269	Upstream	gcagtcatatagagcagacgCATAGAATGGTATGGTGGTTTGGGAGGGGAGGGCAATTTTaagttatactgccctgtgac
chr13:29117274-29117314	Upstream	gcagtcatatagagcagacgCCGGGGGATGTTTGGTGATGTCTAGAGATTGGGGTGGTGAaagttatactgccctgtgac
chr13:29117385-29117425	Upstream	gcagtcatatagagcagacgGACAGCTCCTCCCACCAACAAAAAATTGTCCAGCCCTCAAaagttatactgccctgtgac
chr13:29117456-29117496	Upstream	gcagtcatatagagcagacgGATCTTTAACCTTTTGTTCTACACCCAGATCTCTCTTACCaagttatactgccctgtgac
chr13:29117501-29117541	Upstream	gcagtcatatagagcagacgATGCACCAAAGCCCAGCTGTTCAGTGTCAATGGCTGCCAGaagttatactgccctgtgac
chr13:29117574-29117614	Upstream	gcagtcatatagagcagacgCTCAATGTCTGCGAGATTTCCTGTCCCTCCTTTTCAATCCaagttatactgccctgtgac
chr13:29117642-29117682	Upstream	gcagtcatatagagcagacgTGGATACAGGGATACAAAAGCCCAGACACCTATCTTCCAAaagttatactgccctgtgac
chr13:29117699-29117739	Upstream	gcagtcatatagagcagacgGTGGTGCCATTTATGTTCCAGAGCAACTGCGGGATCAAGCaagttatactgccctgtgac
chr13:29117768-29117808	Upstream	gcagtcatatagagcagacgCAACAGACTGAATGCTTGTGCCCTCCCAAAATTAATATGTaagttatactgccctgtgac
chr13:29117822-29117862	Upstream	gcagtcatatagagcagacgCAATGTGATGATGGTATTAGGGAGGTAATTGGGTCATAAAaagttatactgccctgtgac
chr13:29117900-29117940	Upstream	gcagtcatatagagcagacgAAGAGGCCAGAGAACTAGCTTGCTCCCTTTTCTCCATGTAaagttatactgccctgtgac
chr13:29118049-29118089	Upstream	gcagtcatatagagcagacgATAAATGTGTATTGTGTGAGTCCTCAGTCTGTGGTAATTTaagttatactgccctgtgac
chr13:29118132-29118172	Upstream	gcagtcatatagagcagacgGCTGCTCTGCTTCTATTTCCTACTTCTCTCTTCTCCCTTCaagttatactgccctgtgac
chr13:29118207-29118247	Upstream	gcagtcatatagagcagacgTTGTACAAGAATCTCCTGCTCAGCTCAGCTTCTAGGAAACaagttatactgccctgtgac
chr13:29118271-29118311	Upstream	gcagtcatatagagcagacgCAACATTCACCAGTGTGGGAGAGCAGAGGATGGAAAGGTCaagttatactgccctgtgac
chr13:29118345-29118385	Upstream	gcagtcatatagagcagacgAGCTTCTCTGGCAATGATTTCTGGCCCCTAGGTGCTCAGCaagttatactgccctgtgac
chr13:29118421-29118461	Upstream	gcagtcatatagagcagacgCCTGGGGAAGCTGAGTTAACAATATCATGTGATCAGTTAAaagttatactgccctgtgac
chr13:29118479-29118519	Upstream	gcagtcatatagagcagacgAATTCTGTCAGTAAATGTTAGAGTTGGTAGAGGATGGGTTaagttatactgccctgtgac
chr13:29118538-29118578	Upstream	gcagtcatatagagcagacgTCAGTGAAAATGAGCCCCTGGAGACAACCCTTCTGTATTAaagttatactgccctgtgac
chr13:29118628-29118668	Upstream	gcagtcatatagagcagacgAAAAGAAAGAGGTTTAATGACCTATAGTTCCACATGGCTAaagttatactgccctgtgac
chr13:29118771-29118811	Upstream	gcagtcatatagagcagacgAGATCTCGTGAGACTTATTTTCTCTCATGAGAACAGCACAaagttatactgccctgtgac
chr13:29118902-29118942	Upstream	gcagtcatatagagcagacgCCAAACCATATCACCTTCCTCTTGTCTTCCAGATTTCTATaagttatactgccctgtgac
chr13:29118947-29118987	Upstream	gcagtcatatagagcagacgCCATTCGTTTTTCTATTAGTTCCAGTCAGATCAGAGCCTTaagttatactgccctgtgac
chr13:29118992-29119032	Upstream	gcagtcatatagagcagacgGCAAGTGATTCTTTGGCTCCCCATCATCCACAGGTGAAACaagttatactgccctgtgac
chr13:29119043-29119083	Upstream	gcagtcatatagagcagacgTTGCATGACAGAGGTCCTTATGATCTAGCCCTTACCTGCCaagttatactgccctgtgac
chr13:29119101-29119141	Upstream	gcagtcatatagagcagacgGCTCTCCTATAATATACTTTAAGCTCTTGAAAACATGGACaagttatactgccctgtgac
chr13:29119165-29119205	Upstream	gcagtcatatagagcagacgACCTTCTGAATATGCTGGTCCCCTTCTCTTTCCCCATTGTaagttatactgccctgtgac
chr13:29119210-29119250	Upstream	gcagtcatatagagcagacgCCCCATTGACACCTGGCAATCTCCCACTCACCCTCCAAGTaagttatactgccctgtgac
chr13:29119275-29119315	Upstream	gcagtcatatagagcagacgTGAGGGCTGACTTCAGGAATCCTTTCTCTGAGTTCTTTTTaagttatactgccctgtgac
chr13:29119600-29119640	Upstream	gcagtcatatagagcagacgACCGCACCTGGCCCTTTCTCTGAGTTCTAACTGCACGTTGaagttatactgccctgtgac
chr13:29119668-29119708	Upstream	gcagtcatatagagcagacgTCTACTATAATTGTTCATCTGCATTGTCTTTCCTGTAACCaagttatactgccctgtgac
chr13:29119721-29119761	Upstream	gcagtcatatagagcagacgGCTCGGCAACTGTCTATTTTTATTTTGTATCCTAGGACCTaagttatactgccctgtgac
chr13:29119780-29119820	Upstream	gcagtcatatagagcagacgCTGGAGTCTATTTAGTGCTTCAGGAAGTAGATTCTGAGCTaagttatactgccctgtgac
chr13:29119852-29119892	Upstream	gcagtcatatagagcagacgCTATCCTGGGACTTTGGACAAGCTACTTCGCATTCTGTTTaagttatactgccctgtgac
chr13:29119903-29119943	Upstream	gcagtcatatagagcagacgAAATGGAGATAACAATGTTGACTTCTCAAGTTACTGTGAGaagttatactgccctgtgac
chr13:29119973-29120013	Upstream	gcagtcatatagagcagacgCAGGTGGGTAAGGGCTGGATCATAAGGCACAATTCCTGGAaagttatactgccctgtgac
chr13:29120050-29120090	Upstream	gcagtcatatagagcagacgCATAGTGCTATCCTGACTGCTAATCCCTAACCTCAAAGTAaagttatactgccctgtgac
chr13:29120097-29120137	Upstream	gcagtcatatagagcagacgATAAACAACAGATACAAAGAAGTGCTGCTCTACCAGACAGaagttatactgccctgtgac
chr13:29120144-29120184	Upstream	gcagtcatatagagcagacgATATAAGAGACGTATTTACTTACTTTAGAGAGAGCTGACGaagttatactgccctgtgac
chr13:29120189-29120229	Upstream	gcagtcatatagagcagacgTTTACTAATCTACCCATCATTGCTCTATCAGGCCCTTTTCaagttatactgccctgtgac
chr13:29120247-29120287	Upstream	gcagtcatatagagcagacgAAGATGGTATTTGAGATAAGCCCTGAAAGATAAGATGAAGaagttatactgccctgtgac
chr13:29120349-29120389	Upstream	gcagtcatatagagcagacgAGGCAAAAACAAAAATCAAGCAAAACCCCTCACTCCCTCCaagttatactgccctgtgac
chr13:29120394-29120434	Upstream	gcagtcatatagagcagacgTACTAACCCCCTACTAACCCCACCATTAACGAGAAAAATAaagttatactgccctgtgac
chr13:29120439-29120479	Upstream	gcagtcatatagagcagacgTGTTCCAGGGACCAAGAGGAAGCTGCTGTATCTGATGCTTaagttatactgccctgtgac
chr13:29120488-29120528	Upstream	gcagtcatatagagcagacgCAGAGATGTGTCAATGGACCTGGTGCTAAATAATAATAATaagttatactgccctgtgac
chr13:29120553-29120593	Upstream	gcagtcatatagagcagacgGGATGAGAAGAAGTTGACAAAGAAAAATTAGATCATGCAGaagttatactgccctgtgac
chr13:29120623-29120663	Upstream	gcagtcatatagagcagacgCAAGGTGTGATGGGAGGTTTTTAGGCCGTGTAATAAGACGaagttatactgccctgtgac
chr13:29120686-29120726	Upstream	gcagtcatatagagcagacgAGATTGTCTGACTCAGGAGGCTTTTGTGTTAATAGATAAAaagttatactgccctgtgac
chr13:29120805-29120845	Upstream	gcagtcatatagagcagacgAGCCATTTTAATTTCCAGAATGTATAGGAAGGGTTAAGGGaagttatactgccctgtgac
chr13:29120981-29121021	Upstream	gcagtcatatagagcagacgGCCTCCAGAGTAGCTGGGCTTCAGGTATGCACCACCACATaagttatactgccctgtgac
chr13:29121177-29121217	Upstream	gcagtcatatagagcagacgGTAGATTTACAAAAGTCCACAGGCATGTAAGTGTAACGTTaagttatactgccctgtgac
chr13:29121232-29121272	Upstream	gcagtcatatagagcagacgTGCCACAGCAAAGGATGAATTCTTGTTGGTAATTTTTTGAaagttatactgccctgtgac
chr13:29121286-29121326	Upstream	gcagtcatatagagcagacgGCAGATCTTACATTCAGAAGTTTTATTGCCATAGCTACTAaagttatactgccctgtgac
chr13:29121376-29121416	Upstream	gcagtcatatagagcagacgGTAAAATTCTGCTTGCGTCTATTGCTGTTTTAAAAATGGCaagttatactgccctgtgac
chr13:29121448-29121488	Upstream	gcagtcatatagagcagacgGGAAATCATTTCTTTAAGTGAAAGGGGATTAAATGGTACCaagttatactgccctgtgac
chr13:29121689-29121729	Upstream	gcagtcatatagagcagacgAAGTGACTTTAATTTCCGGCATTTTCTTTTGCAAGAGTTGaagttatactgccctgtgac
chr13:29121734-29121774	Upstream	gcagtcatatagagcagacgGGTTGTTTCGTGGTAAATATATGAAGTGGAGGCAGCAGTGaagttatactgccctgtgac
chr13:29121786-29121826	Upstream	gcagtcatatagagcagacgGTAAGGAGGCCGTTGCGAGAGACAGGCGAGCTGAGGGCGGaagttatactgccctgtgac
chr13:29121842-29121882	Upstream	gcagtcatatagagcagacgCCGTGGGGGAAAAGGAGGGAGCTGAGATGCAAGCATACCCaagttatactgccctgtgac
chr13:29121912-29121952	Upstream	gcagtcatatagagcagacgCATTGGATGTGGAGGCAAGAACGAGGCAGGAATCACAGTGaagttatactgccctgtgac
chr13:29121970-29122010	Upstream	gcagtcatatagagcagacgCCGTAGATGGCTGAATGGTGTCACCAGTGAGTGAGATGGGaagttatactgccctgtgac
chr13:29122032-29122072	Upstream	gcagtcatatagagcagacgTGGTTTGCCAGATGGTGAGGGAATCAAGGGCTCCACTTTGaagttatactgccctgtgac
chr13:29122078-29122118	Upstream	gcagtcatatagagcagacgTTACATTTAAAGCAAACCATGCCAGAAAGTGGACCTCAGGaagttatactgccctgtgac
chr13:29122146-29122186	Upstream	gcagtcatatagagcagacgGAGGCAGGGAAGGGAAGGGGTGGATGAAGAGAAGTTGGCTaagttatactgccctgtgac
chr13:29122203-29122243	Upstream	gcagtcatatagagcagacgAGTTAGGTCAAAGGAATAAGTCCTAGCATTTGATAGTACAaagttatactgccctgtgac
chr13:29122279-29122319	Upstream	gcagtcatatagagcagacgTTTCAAAATGGCTGTGAGAGGAGATTTGTAATGTTCCCAAaagttatactgccctgtgac
chr13:29122345-29122385	Upstream	gcagtcatatagagcagacgTGATGGATATGGCAGTTGCCTGTTTCGATCACACACATTGaagttatactgccctgtgac
chr13:29122460-29122500	Upstream	gcagtcatatagagcagacgCAAAGCATGCCTCCAAGTGGATTTGTCCTATAGGAAGCTGaagttatactgccctgtgac
chr13:29122542-29122582	Upstream	gcagtcatatagagcagacgGGAGATCCTTAGCATAGAAATGGCATCCTCATTAGAAAGGaagttatactgccctgtgac
chr13:29122587-29122627	Upstream	gcagtcatatagagcagacgGTCACCCAGAAGAGAGCATAGAGGGGAGAAGAGAGGCTAGaagttatactgccctgtgac
chr13:29122639-29122679	Upstream	gcagtcatatagagcagacgAAAGCCAACCTTTAGAGTTGTGCATCCATGCAGGGGGAGGaagttatactgccctgtgac
chr13:29122702-29122742	Upstream	gcagtcatatagagcagacgCTGAAAAAGAACAGCCAAAGAGGAAGGAGACAGAGCAGTGaagttatactgccctgtgac
chr13:29122755-29122795	Upstream	gcagtcatatagagcagacgCAGGAGGAAAGTGAGGAAGTAGTTAGGTAAATCCAGTGCAaagttatactgccctgtgac
chr13:29122819-29122859	Upstream	gcagtcatatagagcagacgAAGCCGGTTATTTGGATTTGCAATATGGAGGTGTTAAGCGaagttatactgccctgtgac
chr13:29122886-29122926	Upstream	gcagtcatatagagcagacgCTGAGGACAGAAGCTGGGTTAGAGTGGGTTTGATGAGCACaagttatactgccctgtgac
chr13:29122965-29123005	Upstream	gcagtcatatagagcagacgACAGTTAGTTTTGAGGTGACAGGGTGGCAGAGAAAGGCATaagttatactgccctgtgac
chr13:29123012-29123052	Upstream	gcagtcatatagagcagacgAGTAGGAGGCTGAGGAATAAAACGGGTATGCTGGTAAATGaagttatactgccctgtgac
chr13:29123086-29123126	Upstream	gcagtcatatagagcagacgCATTTGTGGTAATATGAATACTCTCACCATGGCTAACATCaagttatactgccctgtgac
chr13:29123150-29123190	Upstream	gcagtcatatagagcagacgGCTCATAAAATTCCTGAAAAATCTAGCATTGGCCCCTGGGaagttatactgccctgtgac
chr13:29123195-29123235	Upstream	gcagtcatatagagcagacgCTATCACCCAGCTCCAGCACACCACATCATCGGGGAAGGGaagttatactgccctgtgac
chr13:29123252-29123292	Upstream	gcagtcatatagagcagacgGGCACTAAAACACACTGGCAAGCCCTTGGAAAGCCCTCCTaagttatactgccctgtgac
chr13:29123329-29123369	Upstream	gcagtcatatagagcagacgGCATGAGCAGGGAAGGTGAGACAGGAGGGAACAAGGTGCCaagttatactgccctgtgac
chr13:29123374-29123414	Upstream	gcagtcatatagagcagacgCTAATAGGTTTGTTGATTTGAGGGTGGGAAGAGAGGAGAGaagttatactgccctgtgac
chr13:29123437-29123477	Upstream	gcagtcatatagagcagacgGTAAGTGAAAAAAACAAAAATAAAGGCCTTCAGCTGACAGaagttatactgccctgtgac
chr13:29123482-29123522	Upstream	gcagtcatatagagcagacgGGAAGTGGTCTGGATGGAGTGGGAGGATGGTTATGGTGGAaagttatactgccctgtgac
chr13:29123548-29123588	Upstream	gcagtcatatagagcagacgACAGGAAGGTGTGGAGGGTAAGGGGGATGGGATCTGATATaagttatactgccctgtgac
chr13:29123622-29123662	Upstream	gcagtcatatagagcagacgGGAATTTGATCTCCAGTCTCGGAAGTGGGGCGTAATGGGAaagttatactgccctgtgac
chr13:29123748-29123788	Upstream	gcagtcatatagagcagacgGTTCAAGTGAGAGCTGGTTGCTGTAAAGAGCCTGGCATGGaagttatactgccctgtgac
chr13:29123819-29123859	Upstream	gcagtcatatagagcagacgCAACACTTTGGGAGATCAAAGCAGGATTGCTTGAGGCCAAaagttatactgccctgtgac
chr13:29123869-29123909	Upstream	gcagtcatatagagcagacgCCAGCCTGGACAACACAGCAAGATCTCATCTCTACAAAAAaagttatactgccctgtgac
chr13:29124132-29124172	Upstream	gcagtcatatagagcagacgTCTTTCTTTCTCCCTTTCTCGCTGTGTGACATGCTGGTTTaagttatactgccctgtgac
chr13:29124312-29124352	Upstream	gcagtcatatagagcagacgATGAAATGGACTAAAACAGATTGAGAGACTGGGGAGAATAaagttatactgccctgtgac
chr13:29124378-29124418	Upstream	gcagtcatatagagcagacgGCCTGTGGGTGGCTGCTGTCAAGACTATTGAGTAAAGAGCaagttatactgccctgtgac
chr13:29124468-29124508	Upstream	gcagtcatatagagcagacgCACGAATGCTGCAAGAGTTGGGGTGGAAAGGAAGACAGGCaagttatactgccctgtgac
chr13:29124554-29124594	Upstream	gcagtcatatagagcagacgTGTGTGTGGGGGGTGGGTAGCGGGAAAAATCCTGGAAGTCaagttatactgccctgtgac
chr13:29124629-29124669	Upstream	gcagtcatatagagcagacgCATGTGAGCATGTGAGTGGTGTGAGGGAGGGAGAGACATGaagttatactgccctgtgac
chr13:29124694-29124734	Upstream	gcagtcatatagagcagacgGAACACACAAATTTGTTTCTGGTCCTGAGATCCAAGCGGGaagttatactgccctgtgac
chr13:29124752-29124792	Upstream	gcagtcatatagagcagacgAGTCTCTCATGGGTCGGACTGCAGTGTGGAACATTCTCAGaagttatactgccctgtgac
chr13:29124809-29124849	Upstream	gcagtcatatagagcagacgCGAAGGAATGAGGTAGAGCTGGAGGGGTTTGCTGATTGTAaagttatactgccctgtgac
chr13:29124858-29124898	Upstream	gcagtcatatagagcagacgCTCCTGGGGGGTCAATGGAGGGTTGGTGGGGATTGGGTCCaagttatactgccctgtgac
chr13:29124950-29124990	Upstream	gcagtcatatagagcagacgCTGGATTTCTGGCAGTGATTATGGTAAGAATGGATGTGAGaagttatactgccctgtgac
chr13:29125013-29125053	Upstream	gcagtcatatagagcagacgGCACATTCCACACCAGTATGCCTCCAACATTATCAACAAGaagttatactgccctgtgac
chr13:29125064-29125104	Upstream	gcagtcatatagagcagacgGAGGAGCTATGAGACATTACCTGATTTAACCTCAGTGAACaagttatactgccctgtgac
chr13:29125117-29125157	Upstream	gcagtcatatagagcagacgGCATCATCTGGCATCCCCCAATCACCGAGTTCCTTCATTTaagttatactgccctgtgac
chr13:29125179-29125219	Upstream	gcagtcatatagagcagacgAGTTTTCTGGCAACAAATTTTGATTTCTTGGCCTAGGATAaagttatactgccctgtgac
chr13:29125224-29125264	Upstream	gcagtcatatagagcagacgGTCTCAGAGAGGTTGTCTTTCCGAAATTTAACTTCACATTaagttatactgccctgtgac
chr13:29125271-29125311	Upstream	gcagtcatatagagcagacgTGTGTTCCCTTCGGTTCTCTTCTCCTGGCTGGGTTTTTGTaagttatactgccctgtgac
chr13:29125336-29125376	Upstream	gcagtcatatagagcagacgGGATTTGTTTTCCCTTAGTCGTCAGCTTGTCAACTCAAAAaagttatactgccctgtgac
chr13:29125383-29125423	Upstream	gcagtcatatagagcagacgTTTGCGAGGGTGTTTTCTTTAATGACTCAAACTTTTCTCCaagttatactgccctgtgac
chr13:29125436-29125476	Upstream	gcagtcatatagagcagacgGGCCCCCCAAAATTCTCCCTAGTCCAGTTTATCTCCTCGAaagttatactgccctgtgac
chr13:29125516-29125556	Upstream	gcagtcatatagagcagacgAGTATTTCTCCCTCCTTGTATAAGTCATTTGAAAAAGTCCaagttatactgccctgtgac
chr13:29125599-29125639	Upstream	gcagtcatatagagcagacgGAAGATTCTTAGTTGTCAACCAGATATGAGAATGCAGTCTaagttatactgccctgtgac
chr13:29125665-29125705	Upstream	gcagtcatatagagcagacgGTTGGCAACTCCTATTTCAAAGGAAAAACATCACATTATGaagttatactgccctgtgac
chr13:29125745-29125785	Upstream	gcagtcatatagagcagacgGAAGTCTTCATCTTTAGAACCCAGCCTCCAGAAACAAGAGaagttatactgccctgtgac
chr13:29125801-29125841	Upstream	gcagtcatatagagcagacgTTCTGTTTTTTAGAGTGGTGGCTTTCAGTGTAGTAATAGTaagttatactgccctgtgac
chr13:29125875-29125915	Upstream	gcagtcatatagagcagacgCTGATCAGAAATATGAGTCAAAGTTAATTTGGTGTGGGTGaagttatactgccctgtgac
chr13:29125963-29126003	Upstream	gcagtcatatagagcagacgAACAAAAACAAAAAAGCAATAGAACATCAGACCCCCCCACaagttatactgccctgtgac
chr13:29126106-29126146	Upstream	gcagtcatatagagcagacgAATCTTGGCTCAATGCAGCTTCCAACCTTCTGGGCTCAAGaagttatactgccctgtgac
chr13:29126294-29126334	Upstream	gcagtcatatagagcagacgTGAGCCACTGTGTCCAACATAGCCTCATAATAATAATTTAaagttatactgccctgtgac
chr13:29126380-29126420	Upstream	gcagtcatatagagcagacgTGTATTCAGAAGCCCATAAGAGCCTGCAAAATAAGGTTTTaagttatactgccctgtgac
chr13:29126460-29126500	Upstream	gcagtcatatagagcagacgTCCATAATCTAAGCCTGTTTTCATGATCCACTTATTCTACaagttatactgccctgtgac
chr13:29126510-29126550	Upstream	gcagtcatatagagcagacgTGAGTGTCTGATATATGCAAAGCACCATTAAGTCTTGTGGaagttatactgccctgtgac
chr13:29126591-29126631	Upstream	gcagtcatatagagcagacgCACATGTGATAAGAAATAAAAGGAAACCTCAAACGCTCTGaagttatactgccctgtgac
chr13:29126673-29126713	Upstream	gcagtcatatagagcagacgAGATGGAATCTTAGAGGAAGTGGAATTTGATGGTGTGTCAaagttatactgccctgtgac
chr13:29126736-29126776	Upstream	gcagtcatatagagcagacgAAAGGAGACATGATGGGAAGAACAATCAAGGCAGGGAAATaagttatactgccctgtgac
chr13:29126807-29126847	Upstream	gcagtcatatagagcagacgGAAATGCCAAGTAGCCTGGTTTGAGGGGAACACAGGACACaagttatactgccctgtgac
chr13:29126867-29126907	Upstream	gcagtcatatagagcagacgCCCAGACTCGTATGGCTAACAAGCAAAAGAAATGTGATCTaagttatactgccctgtgac
chr13:29126960-29127000	Upstream	gcagtcatatagagcagacgGGTTAATCGCCCAGCACAAGTAGGATGGTTTGGAGAAAGGaagttatactgccctgtgac
chr13:29127017-29127057	Upstream	gcagtcatatagagcagacgCTTCGGCTAAAACTCTATGTGTCTCATGGTCAAGATCGGTaagttatactgccctgtgac
chr13:29127093-29127133	Upstream	gcagtcatatagagcagacgATTATCTTTCGCAATATTTATTACATGCCTACCACATGCCaagttatactgccctgtgac
chr13:29127166-29127206	Upstream	gcagtcatatagagcagacgGATCAAATCAGACTCCAATGGATTGCATATTCTCATCGGAaagttatactgccctgtgac
chr13:29127221-29127261	Upstream	gcagtcatatagagcagacgCCAAGAGTAAGGGGGACATTCCAGGTTTGATACGTGTTATaagttatactgccctgtgac
chr13:29127278-29127318	Upstream	gcagtcatatagagcagacgGAATACTTTCTTTTCCTGGAATTGAATAGGGGAGGTTACTaagttatactgccctgtgac
chr13:29127377-29127417	Upstream	gcagtcatatagagcagacgTCTTGAAAGCTCAGATACAATAGTAAGAAATTCGCTAGAGaagttatactgccctgtgac
chr13:29127594-29127634	Upstream	gcagtcatatagagcagacgAAAAAGAGAGACGAGGAACCCAGAGAGTTGCGAAAGTCCTaagttatactgccctgtgac
chr13:29127669-29127709	Upstream	gcagtcatatagagcagacgGGAGAACCTGAAGCTCGGATTTGGTGACCTAGAGGAGTAGaagttatactgccctgtgac
chr13:29127737-29127777	Upstream	gcagtcatatagagcagacgCCTCCTTAAATTGAGGGGCTGGAAATATGACAGGCTCATCaagttatactgccctgtgac
chr13:29127827-29127867	Upstream	gcagtcatatagagcagacgGAAGAAAACCTCCATCCCCATACTTTGCAATATAATCTCTaagttatactgccctgtgac
chr13:29127880-29127920	Upstream	gcagtcatatagagcagacgAGGAGTTAGGCCCTGTTCAAATACACAATTAACTTTTTCTaagttatactgccctgtgac
chr13:29127936-29127976	Upstream	gcagtcatatagagcagacgCCTTGAAGGTGGCTGAGATGATCGGAAATGAACTACCAAAaagttatactgccctgtgac
chr13:29127981-29128021	Upstream	gcagtcatatagagcagacgAGTTATTCGGGGTGCTCTGTGGATAGACAGGATAAATCCAaagttatactgccctgtgac
chr13:29128038-29128078	Upstream	gcagtcatatagagcagacgCTTGGCATGAAGAGGAGATCAAAGGATACTGCACCCTTCTaagttatactgccctgtgac
chr13:29128087-29128127	Upstream	gcagtcatatagagcagacgCTGAAGTTCACAGCAGTCATAGAATTAGGTAGTTGGGAGAaagttatactgccctgtgac
chr13:29128132-29128172	Upstream	gcagtcatatagagcagacgACTTGGTATTTTCATGATCTGCATATGCCAGAAAGCGAAGaagttatactgccctgtgac
chr13:29128214-29128254	Upstream	gcagtcatatagagcagacgGCAGTAACTAATATCGTCCTCTAAAACAGCCGGCACCATCaagttatactgccctgtgac
chr13:29128268-29128308	Upstream	gcagtcatatagagcagacgGCTCCTTCCTTCTCAGCTTGATTACCCAAAAGGCAGTGTGaagttatactgccctgtgac
chr13:29128330-29128370	Upstream	gcagtcatatagagcagacgGGCCAGATGGAGTCAGGAGCCTTCATTCTGGTCACAGGATaagttatactgccctgtgac
chr13:29128396-29128436	Upstream	gcagtcatatagagcagacgAGAATGTCATTACACCTGCAGCATGGGAACAGAAAATGAAaagttatactgccctgtgac
chr13:29128445-29128485	Upstream	gcagtcatatagagcagacgGATAATTTTCCACTGGCTGGTTCCAATTACCTAATAAAGCaagttatactgccctgtgac
chr13:29128564-29128604	Upstream	gcagtcatatagagcagacgAGGATCACGCTCTGTCACCCTGACTGGTGTGCAGTGGCATaagttatactgccctgtgac
chr13:29128716-29128756	Upstream	gcagtcatatagagcagacgAAATTTTTTTAGAGATTGGGGTGGGTGGGTGGTCTCACTAaagttatactgccctgtgac
chr13:29128801-29128841	Upstream	gcagtcatatagagcagacgTGCCTCGCCTTCCCAAGTAGTTACACTATTTTCTTAGTCTaagttatactgccctgtgac
chr13:29128900-29128940	Upstream	gcagtcatatagagcagacgTGGCAGTTATTAGACATCTTACATTTCCTAAGCTTTACAGaagttatactgccctgtgac
chr13:29129005-29129045	Upstream	gcagtcatatagagcagacgCAGTGAGAGAAAGTAGGTTCAGTGTGATTCTTGTATAACAaagttatactgccctgtgac
chr13:29129077-29129117	Upstream	gcagtcatatagagcagacgTGTTTAAGGCAGGTCTCCCCTCCAGGCTATGAGCTCTGAGaagttatactgccctgtgac
chr13:29129145-29129185	Upstream	gcagtcatatagagcagacgCCTGTATACGCAAGGTTAAGCAAGGGATATATATTAGGTGaagttatactgccctgtgac
chr13:29129197-29129237	Upstream	gcagtcatatagagcagacgCGGTTGAATGGAAGAACAAATGAAGGAAAGAAAACTGTGTaagttatactgccctgtgac
chr13:29129261-29129301	Upstream	gcagtcatatagagcagacgAGAGATATTTTGGTGAAGTCCTTATTTGAGAGGAAATGGCaagttatactgccctgtgac
chr13:29129310-29129350	Upstream	gcagtcatatagagcagacgTCCCTAACATTCTTACATTAGTGTGTTTCGGAAGCTGGAAaagttatactgccctgtgac
chr13:29129387-29129427	Upstream	gcagtcatatagagcagacgAGCAGCTGGTTATTCTAACTCATCGCTCAGTCCATAGAACaagttatactgccctgtgac
chr13:29129432-29129472	Upstream	gcagtcatatagagcagacgTTGCTTTAAGATTGAAGATTGAAGTGGTCAGGTGTGTTCTaagttatactgccctgtgac
chr13:29129484-29129524	Upstream	gcagtcatatagagcagacgGAGCGTCACTCTCTCTCACATCTGATAAAATACCTTATGGaagttatactgccctgtgac
chr13:29129549-29129589	Upstream	gcagtcatatagagcagacgCCATGTCTCTAGAACATTGTTGTATTTTCTGTTGTTTTCCaagttatactgccctgtgac
chr13:29129608-29129648	Upstream	gcagtcatatagagcagacgTAATGTTTCTGTAGTCCGTCCCCCTGCGCCTACCTTCCGCaagttatactgccctgtgac
chr13:29129705-29129745	Upstream	gcagtcatatagagcagacgCTTGAGTTCCCAAATGAGCATATACGACCAAACTGATATAaagttatactgccctgtgac
chr13:29129812-29129852	Upstream	gcagtcatatagagcagacgCTCTGGGATTGGAGGGGTTGACTGTGTCCTAATAAAGCAGaagttatactgccctgtgac
chr13:29129898-29129938	Upstream	gcagtcatatagagcagacgACAAATATTTACACCATTTTTTTAAGGGGCAGGATCATGCaagttatactgccctgtgac
chr13:29130084-29130124	Upstream	gcagtcatatagagcagacgATTTTTTTTAGAGATTTGATTGTGGGGGGGTCTTACTATGaagttatactgccctgtgac
chr13:29130144-29130184	Upstream	gcagtcatatagagcagacgACCAGATGCGGTAGCTAACTTGTGTTTGGGATCTATGAGAaagttatactgccctgtgac
chr13:29130216-29130256	Upstream	gcagtcatatagagcagacgGGTGCCAGCCAGCAGCCTTGGGTTTCTCCTCTCTTTCTCAaagttatactgccctgtgac
chr13:29130292-29130332	Upstream	gcagtcatatagagcagacgGGATTCTGTCTCTCCTTACCATCCCTCTCTCTCTCACCTCaagttatactgccctgtgac
chr13:29130382-29130422	Upstream	gcagtcatatagagcagacgTCAATCCACTGCACTTGGCCCAGGAGACACAAAGAAAAGGaagttatactgccctgtgac
chr13:29130460-29130500	Upstream	gcagtcatatagagcagacgTTCACAGCCATGAACCAAAAATTACACTACAAAGACAGGGaagttatactgccctgtgac
chr13:29130531-29130571	Upstream	gcagtcatatagagcagacgTTGGGAGGCCAAAGCGGGCAGATCACTTGATGTCAGGAGTaagttatactgccctgtgac
chr13:29130617-29130657	Upstream	gcagtcatatagagcagacgATACAAAATTTAGCCAGGCGTGCCAGCTACTTGGGAGGCGaagttatactgccctgtgac
chr13:29130830-29130870	Upstream	gcagtcatatagagcagacgAAATGAAATATAAAGAAAGGTGTGTACAAATGGTGTGGGGaagttatactgccctgtgac
chr13:29130886-29130926	Upstream	gcagtcatatagagcagacgAGCTAGCTGAGTGTGGGAGCTGGGAAGGCTGCAGGGAAGAaagttatactgccctgtgac
chr13:29130937-29130977	Upstream	gcagtcatatagagcagacgACCCGGGTCTCAAGGGCGGAGTGTGAGTTCGCTGGGCCTAaagttatactgccctgtgac
chr13:29131012-29131052	Upstream	gcagtcatatagagcagacgCCAGTTATAGCAAGAGGGGAAGGGAAGAATGAGGTGGGCAaagttatactgccctgtgac
chr13:29131067-29131107	Upstream	gcagtcatatagagcagacgGACTGACCTTTTCCTTTGAACTGACGTATTTTATGAGAAAaagttatactgccctgtgac
chr13:29131112-29131152	Upstream	gcagtcatatagagcagacgTGTAAGACTTAAACATTTCATTTCACCCTGCGCACCAGCCaagttatactgccctgtgac
chr13:29131192-29131232	Upstream	gcagtcatatagagcagacgCACAAGGCTCGCATAAGTAAAGGAAAAAGACCAAACTAAAaagttatactgccctgtgac
chr13:29131310-29131350	Upstream	gcagtcatatagagcagacgCCTTCCCAGGCCCAGACCACTTCTTTTCAGCAACCTTAGTaagttatactgccctgtgac
chr13:29131428-29131468	Upstream	gcagtcatatagagcagacgGGACACCCCTTCACACCCAGACCCCAGCAACTGCCCCTGTaagttatactgccctgtgac
chr13:29131474-29131514	Upstream	gcagtcatatagagcagacgTGAAAAGCTCACACTCAGTATAGTTCATGACACAGTAAAGaagttatactgccctgtgac
chr13:29131529-29131569	Upstream	gcagtcatatagagcagacgGGCTAATATGTAGTCTTGAACTTGTAGTGTTTCCTTCCTAaagttatactgccctgtgac
chr13:29131589-29131629	Upstream	gcagtcatatagagcagacgAAAGAAAATTTATGTTCCAAGTTAAGGGTAATCGGTCCAGaagttatactgccctgtgac
chr13:29131719-29131759	Upstream	gcagtcatatagagcagacgCAACATAGGGAGACCCCTGGCTCTATAAAAATTTAAAAACaagttatactgccctgtgac
chr13:29131768-29131808	Upstream	gcagtcatatagagcagacgTGTGGTGATATATGCCTGCAGCCCAAGCTATTTAGGAGGCaagttatactgccctgtgac
chr13:29131837-29131877	Upstream	gcagtcatatagagcagacgATTCCAGGTTGCAGTGAGCTCTGCTCACACCACTGCACTCaagttatactgccctgtgac
chr13:29131946-29131986	Upstream	gcagtcatatagagcagacgTGTTCCCGTATTATTTTGCAGTTCCCTATTATATGAGTAGaagttatactgccctgtgac
chr13:29132009-29132049	Upstream	gcagtcatatagagcagacgAGCACAAAGAAGGCTTGTTCCATTTATAAGAAAGGTGAAAaagttatactgccctgtgac
chr13:29132054-29132094	Upstream	gcagtcatatagagcagacgGATTTGACAGAGACAAGAGGGTAATCAACTAGGAAGCTATaagttatactgccctgtgac
chr13:29132111-29132151	Upstream	gcagtcatatagagcagacgGTTACAGAAAACTCCAGAAATACCACTACCCACAAAATTAaagttatactgccctgtgac
chr13:29132189-29132229	Upstream	gcagtcatatagagcagacgGAAAGGTCAGTTGGTATACACAATTTTCTCTTGGAGTCAGaagttatactgccctgtgac
chr13:29132264-29132304	Upstream	gcagtcatatagagcagacgGAAATCTTTGGGAATACACAGAAAAAGTAGAGAAAGAGTGaagttatactgccctgtgac
chr13:29132309-29132349	Upstream	gcagtcatatagagcagacgAATGCCACCCTCTCCTAAAATATTCTAAATAAAACTCAGGaagttatactgccctgtgac
chr13:29132417-29132457	Upstream	gcagtcatatagagcagacgATATGCAAGGAATTCTAAAAGCCAAGAGGAAGTACATTTCaagttatactgccctgtgac
chr13:29132478-29132518	Upstream	gcagtcatatagagcagacgTGATGTCATAATCACGGCATGAAGAGAAATACCAAAGGCTaagttatactgccctgtgac
chr13:29132535-29132575	Upstream	gcagtcatatagagcagacgAGATTTTCTCCTCGTGTTGTTTTACTGTTCCTGTGGAAAGaagttatactgccctgtgac
chr13:29132606-29132646	Upstream	gcagtcatatagagcagacgGATTTTCTCAAACAGAATTAATTAGGAGTCAAGGAGTTCCaagttatactgccctgtgac
chr13:29132651-29132691	Upstream	gcagtcatatagagcagacgCTAAGTGGTATAAAGACAAAAGGCGGTCGAAAAGATACATaagttatactgccctgtgac
chr13:29132717-29132757	Upstream	gcagtcatatagagcagacgAAATGTTTTGCTGCTCTCTCTTTCCATTGTCTGACCTTTCaagttatactgccctgtgac
chr13:29132762-29132802	Upstream	gcagtcatatagagcagacgCCTGTTTGTTTTTCTTTGGTCCATTTTCCACTCTGGGAGTaagttatactgccctgtgac
chr13:29132825-29132865	Upstream	gcagtcatatagagcagacgTTGATTAGGAGAACCCGAAAAAGTAAAAACATGGCCACCGaagttatactgccctgtgac
chr13:29132881-29132921	Upstream	gcagtcatatagagcagacgAGCTCACTCACCTATTTCTCCTTGGCCAGCTTTTAAAGTCaagttatactgccctgtgac
chr13:29132939-29132979	Upstream	gcagtcatatagagcagacgACATTAGAATCCCTGGAGTTGGGCCAAGGTGTCAGTCTTTaagttatactgccctgtgac
chr13:29133023-29133063	Upstream	gcagtcatatagagcagacgCCACCGTCCTCAACTGAACAACGTCATGGCTGGGAGACTCaagttatactgccctgtgac
chr13:29133084-29133124	Upstream	gcagtcatatagagcagacgCCAAGTGCTTCCCAGGCCTTTGGTGTCACAGACCAGCAACaagttatactgccctgtgac
chr13:29133129-29133169	Upstream	gcagtcatatagagcagacgCGAAAAGGGCTTGGGAGGCCAATATATATTTTGGTTTATCaagttatactgccctgtgac
chr13:29133328-29133368	Upstream	gcagtcatatagagcagacgATGTTTACATATGTACACACACCTAGGTATGTGTTATGTGaagttatactgccctgtgac
chr13:29133489-29133529	Upstream	gcagtcatatagagcagacgCTTCTTTTTTTTCTGGGAAACAAGAGTTTCACTTTGTTGCaagttatactgccctgtgac
chr13:29133773-29133813	Upstream	gcagtcatatagagcagacgTCACTGTGCCCGGCTGTTCTAATTATTTTCAAGTGTGCAAaagttatactgccctgtgac
chr13:29133820-29133860	Upstream	gcagtcatatagagcagacgGCATTACGCACCTTTATATACTCATGCAACCATCACTACCaagttatactgccctgtgac
chr13:29133909-29133949	Upstream	gcagtcatatagagcagacgGAGCAGTCATTCCCCATTCTTGCCTCCCCCAGCCCCTGGCaagttatactgccctgtgac
chr13:29133985-29134025	Upstream	gcagtcatatagagcagacgTATGAACTTGACTACTCTAGCTTCCTCACATAAGTGGAATaagttatactgccctgtgac
chr13:29134064-29134104	Upstream	gcagtcatatagagcagacgTAGCATAACATCTTCAAGATCCATCTGCGTGTGTCAGTGTaagttatactgccctgtgac
chr13:29134148-29134188	Upstream	gcagtcatatagagcagacgGATAGCCCAGCCCATATTGTGTTCATCCACCCATCTGTTGaagttatactgccctgtgac
chr13:29134263-29134303	Upstream	gcagtcatatagagcagacgGGCCATTTGTGTACCTTCTTCCGAGAGATGTCTATTGATGaagttatactgccctgtgac
chr13:29134335-29134375	Upstream	gcagtcatatagagcagacgTTTTGAGTTGTATAAAGCACAGATTCTTGGATAACAGACCaagttatactgccctgtgac
chr13:29134416-29134456	Upstream	gcagtcatatagagcagacgCCTTCCCTCATTTCAAGTCCAAGGATTTTAAGTATTATGTaagttatactgccctgtgac
chr13:29134511-29134551	Upstream	gcagtcatatagagcagacgGAATATTTCTATCCAAAGACATTCAGGCAAAAGGTGAGGCaagttatactgccctgtgac
chr13:29134573-29134613	Upstream	gcagtcatatagagcagacgCTGAGAGGAGAAAGAGTTGGAAATCTGGCAGCTGGTATTAaagttatactgccctgtgac
chr13:29134619-29134659	Upstream	gcagtcatatagagcagacgGTCTCTAATGTTGATTTGGATGGAAGGCCTCAGATGGTGGaagttatactgccctgtgac
chr13:29134712-29134752	Upstream	gcagtcatatagagcagacgGCTCCATTTGGCTGACATTATTGACACTTCTGCTCCCCATaagttatactgccctgtgac
chr13:29134759-29134799	Upstream	gcagtcatatagagcagacgTGAGGAAAAATAGCACGGTTCCCTGCATGAAACTTTTTGGaagttatactgccctgtgac
chr13:29134852-29134892	Upstream	gcagtcatatagagcagacgGGCATGCCTCCAGTTCTTCCAAATAGTTCTGAGAATCCCTaagttatactgccctgtgac
chr13:29134916-29134956	Upstream	gcagtcatatagagcagacgGAACTTATCCTCTTGGAGTTGTGTGGCTTCAGCTCTGCTCaagttatactgccctgtgac
chr13:29134980-29135020	Upstream	gcagtcatatagagcagacgCACCATGTCTTCTGAACAGTGCCTGCCAAAGCTCCCTCCAaagttatactgccctgtgac
chr13:29135054-29135094	Upstream	gcagtcatatagagcagacgCTGCTGGAACTGGGCTGTAAACACACCATGTCTGATTGTTaagttatactgccctgtgac
chr13:29135124-29135164	Upstream	gcagtcatatagagcagacgGCCTTGCACCAAACTTCTCTCATTCTTCTAACTTATATTTaagttatactgccctgtgac
chr13:29135178-29135218	Upstream	gcagtcatatagagcagacgGCCCCCTTACCACGAATCAGGCTGGATCCCCATGTGCAGGaagttatactgccctgtgac
chr13:29135228-29135268	Upstream	gcagtcatatagagcagacgGCTGTCTGACCCACCGCATGAGCCATCCCCACCCTACCACaagttatactgccctgtgac
chr13:29135276-29135316	Upstream	gcagtcatatagagcagacgGCACGTTGATCTCTGGCCAGACATGTACAAAGGCGCTCCCaagttatactgccctgtgac
chr13:29135329-29135369	Upstream	gcagtcatatagagcagacgAGTTGTCCCCTAGCAAGATACTCTAATTTCTCCCCCTTATaagttatactgccctgtgac
chr13:29135472-29135512	Upstream	gcagtcatatagagcagacgCAAAAATAAAAAAGCCCAAACCAAACAGATATGGTTTGGCaagttatactgccctgtgac
chr13:29135551-29135591	Upstream	gcagtcatatagagcagacgGTAATTCCCATGTGTTATGAAAGGGAGCTGGTGGGAGATAaagttatactgccctgtgac
chr13:29135658-29135698	Upstream	gcagtcatatagagcagacgTGGTGGTATAAGGGGTTTCCTCTTTGCTTGGTTCTCATTGaagttatactgccctgtgac
chr13:29135703-29135743	Upstream	gcagtcatatagagcagacgTTCCTGCTGACATGTGAGACGTGGCTTTCGCCTTCTGCCAaagttatactgccctgtgac
chr13:29135851-29135891	Upstream	gcagtcatatagagcagacgCTAATATGCAAACCAAAACAAATATATCCTATTAGGGCCCaagttatactgccctgtgac
chr13:29135911-29135951	Upstream	gcagtcatatagagcagacgCCAAATGTGAATAAATCTCAGAGTGGGCACAGATCAGGCTaagttatactgccctgtgac
chr13:29135990-29136030	Upstream	gcagtcatatagagcagacgACCATATTTCAGCCACAGTTATTCAATCCACTCATTTTTCaagttatactgccctgtgac
chr13:29136039-29136079	Upstream	gcagtcatatagagcagacgGACTCTGCAACAAAGATGCTTCCATGTTTCAAACTGCAAAaagttatactgccctgtgac
chr13:29136090-29136130	Upstream	gcagtcatatagagcagacgATTCCTCTAATGAGAATAGTCCCACTATTTTGGCATTTTGaagttatactgccctgtgac
chr13:29136166-29136206	Upstream	gcagtcatatagagcagacgCATATACATATTAATACGTTCATTTTTCAACCCTCCCAGGaagttatactgccctgtgac
chr13:29136222-29136262	Upstream	gcagtcatatagagcagacgGAATTTGAGTGTGTAGTCTTCCTGGAATATCTAAACGAACaagttatactgccctgtgac
chr13:29136267-29136307	Upstream	gcagtcatatagagcagacgCCAAAGGGTAATGTGATGCATTGATTATTCTGCTAGGGTTaagttatactgccctgtgac
chr13:29136351-29136391	Upstream	gcagtcatatagagcagacgGAAAATTTCTTCTTGGACTGCTCGACTTTGGGAACAGCAAaagttatactgccctgtgac
chr13:29136411-29136451	Upstream	gcagtcatatagagcagacgCTCCTTCCAAGAGACTGTCACTAACTGGGCATCTACTGTAaagttatactgccctgtgac
chr13:29136485-29136525	Upstream	gcagtcatatagagcagacgAAATCACTTAATGCTCAAAACCCTAGAAAATAGGTGCTGTaagttatactgccctgtgac
chr13:29136531-29136571	Upstream	gcagtcatatagagcagacgTATCATCATTTTTCAGATAAATAAACACATCGCAGGGAGGaagttatactgccctgtgac
chr13:29136585-29136625	Upstream	gcagtcatatagagcagacgCCAGGTCACACAGTAAAGGATGGAGGCTGACTTAGAACCCaagttatactgccctgtgac
chr13:29136640-29136680	Upstream	gcagtcatatagagcagacgAGAATCCCCCATGTTCTTAACTGTTTCGTTGCACAAGTAGaagttatactgccctgtgac
chr13:29136735-29136775	Upstream	gcagtcatatagagcagacgGCTAGGCACCATGATGAGACCCAGCAATAAAGAGATTAAGaagttatactgccctgtgac
chr13:29136811-29136851	Upstream	gcagtcatatagagcagacgTGGACACACTTATTTCCCACTTCTGATATTTCCACAGATGaagttatactgccctgtgac
chr13:29136890-29136930	Upstream	gcagtcatatagagcagacgAGGCCATCCAGCTTCTTTCTGTCCCCCTGCTCACTCCTGGaagttatactgccctgtgac
chr13:29136936-29136976	Upstream	gcagtcatatagagcagacgGTGGCTTATGATGGTTTGTGATGATCAGTGATGGTTTATGaagttatactgccctgtgac
chr13:29136983-29137023	Upstream	gcagtcatatagagcagacgTTATGGCTTATAATGATCAGTGACTGGGGAGATGAAACCTaagttatactgccctgtgac
chr13:29137062-29137102	Upstream	gcagtcatatagagcagacgCCTGGGAGGGGATGATCTGCATGGCCTGTGGCTGCCCATGaagttatactgccctgtgac
chr13:29137112-29137152	Upstream	gcagtcatatagagcagacgAGGTCTAGCTGATTCACTCCTATCCTGGTATCCCTACTGGaagttatactgccctgtgac
chr13:29137163-29137203	Upstream	gcagtcatatagagcagacgTGAGGAGCCTGCCCAAAAGCCGAGTACCTGCTACCACTGGaagttatactgccctgtgac
chr13:29137237-29137277	Upstream	gcagtcatatagagcagacgAGAATTTGTCTCCCTGTGAAAAATGGTCAGCAGGTGGAACaagttatactgccctgtgac
chr13:29137288-29137328	Upstream	gcagtcatatagagcagacgCACGGGGATCTGCACTGAGAACATGAGTCGGGGAAAGCTGaagttatactgccctgtgac
chr13:29137333-29137373	Upstream	gcagtcatatagagcagacgCTGTGCCAGCATTCTTATACCCACAAAGGCTACCCAGGGCaagttatactgccctgtgac
chr13:29137383-29137423	Upstream	gcagtcatatagagcagacgTGGAGAATGTGTAAGGAAGGGCCCACAGAGGCAAACCAGGaagttatactgccctgtgac
chr13:29137455-29137495	Upstream	gcagtcatatagagcagacgCCAGGTGAGGAGCAGGAGATGGGTCAGGGACTTCTCTCTGaagttatactgccctgtgac
chr13:29137521-29137561	Upstream	gcagtcatatagagcagacgGCAGGACCACCAGGCATTTGAGATTGTGCAGGGGCTGTGGaagttatactgccctgtgac
chr13:29137575-29137615	Upstream	gcagtcatatagagcagacgTGGGCAGGGGTAGTAGCAAATGCAGAGGCGGGAGAAGGCGaagttatactgccctgtgac
chr13:29137682-29137722	Upstream	gcagtcatatagagcagacgCCAAGGGAGAAGAAACGAGGCTAGGAGGATGGGCAGGGATaagttatactgccctgtgac
chr13:29137772-29137812	Upstream	gcagtcatatagagcagacgCTGATGGCAATGAGGAGCTCTCGAAGGATTTTATAAACAAaagttatactgccctgtgac
chr13:29137821-29137861	Upstream	gcagtcatatagagcagacgTGATCAATTTTGCTTCCCCCGTGATAATATAGAAAACTGGaagttatactgccctgtgac
chr13:29137917-29137957	Upstream	gcagtcatatagagcagacgCTTGAAATAAGGAAGTGGTCATGGGGATGTAGAGGAGAGAaagttatactgccctgtgac
chr13:29138016-29138056	Upstream	gcagtcatatagagcagacgAAAAGGACTGATTTCTGGCTTAGTGGCTGAGTGCGTGTTGaagttatactgccctgtgac
chr13:29138065-29138105	Upstream	gcagtcatatagagcagacgCCAAGACAGAGTGTAGGGTGAACAGGGAGAAGAGGATGGTaagttatactgccctgtgac
chr13:29138146-29138186	Upstream	gcagtcatatagagcagacgCTCTTGCCTTGAGCTCTGGTCAGCCCCTCCCATGGTCCACaagttatactgccctgtgac
chr13:29138251-29138291	Upstream	gcagtcatatagagcagacgATTCATGGCCTTGAATCCATTTTGTTTCTTCCCCCTGCTCaagttatactgccctgtgac
chr13:29138309-29138349	Upstream	gcagtcatatagagcagacgCCACTGAGGCTCTAAGGCGCGGTTCTGGGCTCCTTTCCAGaagttatactgccctgtgac
chr13:29138393-29138433	Upstream	gcagtcatatagagcagacgCTCCTGCATCCTCCACACTAACCGGTTTCACAAGTTTTTTaagttatactgccctgtgac
chr13:29138459-29138499	Upstream	gcagtcatatagagcagacgAGCCAGTTTAGAGCTTTCTTGATCAAATCGCCTAACCTCCaagttatactgccctgtgac
chr13:29138532-29138572	Upstream	gcagtcatatagagcagacgGCACCCCATCCCAGCCAAGGAGCCACCATCCCACTATCTTaagttatactgccctgtgac
chr13:29138593-29138633	Upstream	gcagtcatatagagcagacgCCCGTCTCATGTGGGCCTGTTTGTAGTCAGTTCTGCCTAGaagttatactgccctgtgac
chr13:29138638-29138678	Upstream	gcagtcatatagagcagacgGCAGATTTCGATTAAACCTCCCACTAGGTCCACTCTCTTCaagttatactgccctgtgac
chr13:29138697-29138737	Upstream	gcagtcatatagagcagacgAGGCACACTTGGGTCTTTGAACAGGAATGGAAGGTGATTAaagttatactgccctgtgac
chr13:29138745-29138785	Upstream	gcagtcatatagagcagacgCCGGGGTTGGCAGAAGCGCTTGGGGCTACACCAGTGTGGGaagttatactgccctgtgac
chr13:29138795-29138835	Upstream	gcagtcatatagagcagacgCTCTAAGCACCTCCCACTGCCCCACCACAGATCCAAGTTTaagttatactgccctgtgac
chr13:29138889-29138929	Upstream	gcagtcatatagagcagacgCAGAGACTGGACCTGGCTTGTCAGAAGATGCCTGAATTCTaagttatactgccctgtgac
chr13:29138939-29138979	Upstream	gcagtcatatagagcagacgGAAGATCACAGAAACAGTTAATTTTAGTAGACAATCAGGGaagttatactgccctgtgac
chr13:29138994-29139034	Upstream	gcagtcatatagagcagacgCTGAGGTAGATCTTGAATTTCCTTCTGGACCCCGCAACTGaagttatactgccctgtgac
chr13:29139040-29139080	Upstream	gcagtcatatagagcagacgCTTGCCTTCCAAATGTGGTTGATTGGTGTTGGCCGGCACGaagttatactgccctgtgac
chr13:29139118-29139158	Upstream	gcagtcatatagagcagacgGGCCGCCCAGCTCGTTCATCTACAATGTCCATGCTTTCCCaagttatactgccctgtgac
chr13:29139166-29139206	Upstream	gcagtcatatagagcagacgGGCTTCATTCTGATGTAAATTGGAGTGCAAACATGGCTCGaagttatactgccctgtgac
chr13:29139237-29139277	Upstream	gcagtcatatagagcagacgATTGCTAAATGAAAACTGTCACAAAGAACCCAGACAAATGaagttatactgccctgtgac
chr13:29139288-29139328	Upstream	gcagtcatatagagcagacgACAGCCAAAATACAAAAATATCACACTGTTGACACTGCTTaagttatactgccctgtgac
chr13:29139347-29139387	Upstream	gcagtcatatagagcagacgCTAAGCCAACAGAATAGCCCCAGGGTCATATATGTCAACCaagttatactgccctgtgac
chr13:29139393-29139433	Upstream	gcagtcatatagagcagacgCATCTTTTCTCCTGCCCCTTCCAGTTTTGGACTGCCATGGaagttatactgccctgtgac
chr13:29139455-29139495	Upstream	gcagtcatatagagcagacgAGAGTATCTGGATCCTTGTTATTATCCTGTCCCTTACTGAaagttatactgccctgtgac
chr13:29139502-29139542	Upstream	gcagtcatatagagcagacgACACAAGCTGGTCATCAAAATTCTTTGGGTTTCACTTTTCaagttatactgccctgtgac
chr13:29139568-29139608	Upstream	gcagtcatatagagcagacgGAAATGGAAGGACATTAAGTGAGAAAATGTATGTGGAAGCaagttatactgccctgtgac
chr13:29139747-29139787	Upstream	gcagtcatatagagcagacgCCAGGCTGGAGTGTGGTGTTATGATCACGGCTCACTGTAAaagttatactgccctgtgac
chr13:29139891-29139931	Upstream	gcagtcatatagagcagacgTTTTTAAGGAGATGGGGTCCAGTTGTATTGCCCGGGCTGGaagttatactgccctgtgac
chr13:29140005-29140045	Upstream	gcagtcatatagagcagacgGTGCCTGGCCTAAATGCCTTCTTTTAAACTAACACTTTCTaagttatactgccctgtgac
chr13:29140151-29140191	Upstream	gcagtcatatagagcagacgAATCTTATTAAATGGTTTGTCTCTGGTATTTTCTGCCACCaagttatactgccctgtgac
chr13:29140219-29140259	Upstream	gcagtcatatagagcagacgCTCTATTTTGACTGTCCTCAAGGTCGAGAACTTAGAGCAGaagttatactgccctgtgac
chr13:29140321-29140361	Upstream	gcagtcatatagagcagacgTCACAGCAGAGATAAGAGTTTAAATGAAAAAGTTTGTCGCaagttatactgccctgtgac
chr13:29140371-29140411	Upstream	gcagtcatatagagcagacgGCCTTGAAGAACTTAGGACATACAGTTGGCATCATAAATGaagttatactgccctgtgac
chr13:29140416-29140456	Upstream	gcagtcatatagagcagacgGTTAGAAGAAGGAATGATCAGATGAGAATGAGATTTTGCTaagttatactgccctgtgac
chr13:29140462-29140502	Upstream	gcagtcatatagagcagacgTGAAGTAATCCAGACCATAGGGCAGGCAGGGAAGACGTTGaagttatactgccctgtgac
chr13:29140527-29140567	Upstream	gcagtcatatagagcagacgCCTAGGTGGGTTAATGGACTGTAGAGGAGAGCTGTGCTTCaagttatactgccctgtgac
chr13:29140578-29140618	Upstream	gcagtcatatagagcagacgGCCTGGCTTGTTGGCAAAGCTGTGTCATGCTTGTGGGGCAaagttatactgccctgtgac
chr13:29140647-29140687	Upstream	gcagtcatatagagcagacgGCCAATCCACACAGGGAAGGTCTGAGACAGCCCCGCCAAGaagttatactgccctgtgac
chr13:29140707-29140747	Upstream	gcagtcatatagagcagacgGGGCATCCAAAAATTTACCATCTCTCCTTCTCTAAAAAAGaagttatactgccctgtgac
chr13:29140807-29140847	Upstream	gcagtcatatagagcagacgGCCCACTCCCAGAGACCAGAAGAAATGCGGCCATCTCAGCaagttatactgccctgtgac
chr13:29140870-29140910	Upstream	gcagtcatatagagcagacgCCAGTGGAAGAGGGAGCATGTTGGCAGATGTCAGCCTGGAaagttatactgccctgtgac
chr13:29140950-29140990	Upstream	gcagtcatatagagcagacgGCACTATGTTAGCACCCTAGAACTCAGACGCAACTCCAGGaagttatactgccctgtgac
chr13:29140995-29141035	Upstream	gcagtcatatagagcagacgGAGTGGGGAGGGACACGTCTGAATCAACAGATAAAATCCTaagttatactgccctgtgac
chr13:29141065-29141105	Upstream	gcagtcatatagagcagacgCAGAATGGGGGCTCAAGAAACAAAATTAAATTCCGTACTTaagttatactgccctgtgac
chr13:29141150-29141190	Upstream	gcagtcatatagagcagacgAACCACCAAAGTATGTTACGTTTTATCACCTGTTGAGGCTaagttatactgccctgtgac
chr13:29141195-29141235	Upstream	gcagtcatatagagcagacgGCACGTTCACACATCATTTATTTCAGGGCTGATCTGCTGAaagttatactgccctgtgac
chr13:29141250-29141290	Upstream	gcagtcatatagagcagacgCCATACCAGTACCTGTTCCAATTGGCTGATGATTGCACCAaagttatactgccctgtgac
chr13:29141305-29141345	Upstream	gcagtcatatagagcagacgATTTTGAAATCGCCCCTGAAATTGAATGCTTATGATGTGCaagttatactgccctgtgac
chr13:29141350-29141390	Upstream	gcagtcatatagagcagacgCATTGTGTTTGGGTCACTGTGTCTCACTTAGATTGTAAACaagttatactgccctgtgac
chr13:29141419-29141459	Upstream	gcagtcatatagagcagacgATTTAAATTCCAGGAACCATGCAAGCAACTTAATGGTGAAaagttatactgccctgtgac
chr13:29141470-29141510	Upstream	gcagtcatatagagcagacgAATCACAGTTTCTGCTGCCATGGGCCTTACGGTCTAGTGGaagttatactgccctgtgac
chr13:29141533-29141573	Upstream	gcagtcatatagagcagacgTCACAAAAATGAATGGGAAATTACAATGATGATGCCTGGTaagttatactgccctgtgac
chr13:29141624-29141664	Upstream	gcagtcatatagagcagacgCGACGACCGGGCTGAATATAAAGAAAGAGGAAGAGTTAAGaagttatactgccctgtgac
chr13:29141672-29141712	Upstream	gcagtcatatagagcagacgGATGGAGGAAAGATGGTAGGTGGGAAAGAGGTCCTGTGCGaagttatactgccctgtgac
chr13:29141719-29141759	Upstream	gcagtcatatagagcagacgTGTGGTCAGAGGCAGCATGGTACATTTGAAGGACTGAAAGaagttatactgccctgtgac
chr13:29141771-29141811	Upstream	gcagtcatatagagcagacgACTGACATGCTGCGTATAACAGGGAGTGTGGTCCAGGGCGaagttatactgccctgtgac
chr13:29141830-29141870	Upstream	gcagtcatatagagcagacgCCTGGTAGGTCATGATGATTTAGATCTTTGTCCTCTGGGGaagttatactgccctgtgac
chr13:29141921-29141961	Upstream	gcagtcatatagagcagacgCCCTCTGGAGTTAATTTTTAGTACAGGCATACAAACCATAaagttatactgccctgtgac
chr13:29142027-29142067	Upstream	gcagtcatatagagcagacgTGATTCATTTCAGCACCACCCCCTCATGGCCACCTTTTCCaagttatactgccctgtgac
chr13:29142081-29142121	Upstream	gcagtcatatagagcagacgGAAACTTGTGGCTTCGTAACAGTTCACCCATACAGCTTGGaagttatactgccctgtgac
chr13:29142136-29142176	Upstream	gcagtcatatagagcagacgGTGCAAGCTATTTCTGTCTGTGGCAGTCCCTGAATGTTTCaagttatactgccctgtgac
chr13:29142218-29142258	Upstream	gcagtcatatagagcagacgTGGACATCTCTTGCCACTGCCTGCCCCACATTCAATTCCCaagttatactgccctgtgac
chr13:29142278-29142318	Upstream	gcagtcatatagagcagacgCCTGATGGTCCTTTTGAGAATCACATCGTGGCAACTCTAGaagttatactgccctgtgac
chr13:29142334-29142374	Upstream	gcagtcatatagagcagacgCTGGCCAACTCCACCCCACCCCTGCTCCCTCCTTCCCCAGaagttatactgccctgtgac
chr13:29142387-29142427	Upstream	gcagtcatatagagcagacgCATGATCCACTCAGGCTAATGAACATACTCCATCCTATCAaagttatactgccctgtgac
chr13:29142439-29142479	Upstream	gcagtcatatagagcagacgGGATCAACCTCATTCCGAGTCTCATTCCTAGAGCTTCTTCaagttatactgccctgtgac
chr13:29142488-29142528	Upstream	gcagtcatatagagcagacgAGGGCTGCTCTGTTGTTCCTCTGGGGTTGCTGTGCTGAGGaagttatactgccctgtgac
chr13:29142580-29142620	Upstream	gcagtcatatagagcagacgTGAAGCCAGTGTATGAGGAACTAGAGCTGAGAGAAAGAGAaagttatactgccctgtgac
chr13:29142625-29142665	Upstream	gcagtcatatagagcagacgAGAGAAGCCAAGGCCTGATAGTATCTCTTAGAGCTTTCAGaagttatactgccctgtgac
chr13:29142689-29142729	Upstream	gcagtcatatagagcagacgAGCTAATTGGAGCTGGCTTCTCTTACTGGTGACCCAAAGAaagttatactgccctgtgac
chr13:29142744-29142784	Upstream	gcagtcatatagagcagacgCCCGGCACTCAGGCTTTGCTAACGCAATGGGCATCCTGTCaagttatactgccctgtgac
chr13:29142812-29142852	Upstream	gcagtcatatagagcagacgCAGTTGGGTCCTCACTGATACCGCCCTCACCATCCCCCGAaagttatactgccctgtgac
chr13:29142857-29142897	Upstream	gcagtcatatagagcagacgGCTGAACCTTGCTTTTACTCTGACAAAACTAGAGCTTTCTaagttatactgccctgtgac
chr13:29142936-29142976	Upstream	gcagtcatatagagcagacgGCCTGGTTCTCTTGTGCTCTTGACTGGCCATTCCCTCTTTaagttatactgccctgtgac
chr13:29142982-29143022	Upstream	gcagtcatatagagcagacgCATAAAGTGCACATCCCTAGGTTATGCCACCCAAGAATTCaagttatactgccctgtgac
chr13:29143027-29143067	Upstream	gcagtcatatagagcagacgCAGCTCTCCTCAACTGGACTCATTCTACAGGAACCAAGAGaagttatactgccctgtgac
chr13:29143090-29143130	Upstream	gcagtcatatagagcagacgGCACTGCTCTCCTTCTCACGTTCTCAAGCCATAACCTGCAaagttatactgccctgtgac
chr13:29143181-29143221	Upstream	gcagtcatatagagcagacgACTGACGTCTTCCCTCCCGGCCCTGCAGTGGCTTTCCTCCaagttatactgccctgtgac
chr13:29143227-29143267	Upstream	gcagtcatatagagcagacgGCTTTTCCTCCTCACCTGTCATCACCTTAAGCCCCTCCATaagttatactgccctgtgac
chr13:29143356-29143396	Upstream	gcagtcatatagagcagacgCAACATCTGCTTCCTACGTTCTAGCGATTCTCGAGCCTCAaagttatactgccctgtgac
chr13:29143505-29143545	Upstream	gcagtcatatagagcagacgTGATCTTCATCTACCTATCAGGCTGTGGGTCTCTGTCGCCaagttatactgccctgtgac
chr13:29143568-29143608	Upstream	gcagtcatatagagcagacgTTCTCATTGTCTTCAGAATCAGGGCTCTCTAACTCACGTTaagttatactgccctgtgac
chr13:29143619-29143659	Upstream	gcagtcatatagagcagacgGCCCTCGCCCTTTGGTTTACAACAGAACACACTATACACAaagttatactgccctgtgac
chr13:29143702-29143742	Upstream	gcagtcatatagagcagacgGTAGACAGCGTGTATTCTGCCCTCTCACTTTATACGTAAGaagttatactgccctgtgac
chr13:29143753-29143793	Upstream	gcagtcatatagagcagacgCCAGATAGGTTGTAGTTTGTCCTGATTACACAGATGGTTAaagttatactgccctgtgac
chr13:29143831-29143871	Upstream	gcagtcatatagagcagacgAAGATCACCCAGCTACTCTTGTTGTTTGACTTTAATGAAAaagttatactgccctgtgac
chr13:29143889-29143929	Upstream	gcagtcatatagagcagacgTTAGTGAAACAATAACCAGTCCCCTCCCCCTACTCCCATTaagttatactgccctgtgac
chr13:29143958-29143998	Upstream	gcagtcatatagagcagacgCTGGGAATGCTTTGACTAATTTAGATTTGGGAAAAAAGACaagttatactgccctgtgac
chr13:29144024-29144064	Upstream	gcagtcatatagagcagacgATTAAGCTGAAAGAGTAATATGAACAGTGGAAGGGACAAAaagttatactgccctgtgac
chr13:29144099-29144139	Upstream	gcagtcatatagagcagacgGTTTCTGCACGTCTGTACATAACTTCTTCACTCCAATTGAaagttatactgccctgtgac
chr13:29144144-29144184	Upstream	gcagtcatatagagcagacgTCATTCAATGGCTGCTTGATGTCCCTGGAACTACTAATTAaagttatactgccctgtgac
chr13:29144193-29144233	Upstream	gcagtcatatagagcagacgGATAAAAGCTCAGATGAGCCCCAGGCTGACCTTGAGGCAGaagttatactgccctgtgac
chr13:29144261-29144301	Upstream	gcagtcatatagagcagacgACTGCAGAGTCACAAAGCCAGGATTTGGATTCAGTTTTCCaagttatactgccctgtgac
chr13:29144332-29144372	Upstream	gcagtcatatagagcagacgACATTTTCAACCTCTTCATTCTGTCCCAGGTAAAGGATCTaagttatactgccctgtgac
chr13:29144469-29144509	Upstream	gcagtcatatagagcagacgCAGCCAGGGCAACATGGTCTTAAAAAAAATTTAGCTGGATaagttatactgccctgtgac
chr13:29144656-29144696	Upstream	gcagtcatatagagcagacgAAAAATGACAACTTCCTGGATTGAGTAATGACTCTGTGCTaagttatactgccctgtgac
chr13:29144806-29144846	Upstream	gcagtcatatagagcagacgTTTTTGAGACAGAGTTTCACTCTGTTGCGCAGGCTGGAGTaagttatactgccctgtgac
chr13:29144964-29145004	Upstream	gcagtcatatagagcagacgTGTATTTTTGGTAGAGATCATGTTGCCGGGGCTGGTCTGGaagttatactgccctgtgac
chr13:29145072-29145112	Upstream	gcagtcatatagagcagacgCGTGCCCAGCCAGATTCTTTATGTTTTAAGAGACAATGTCaagttatactgccctgtgac
chr13:29145129-29145169	Upstream	gcagtcatatagagcagacgTCTTGGTGGGGTAAAGAAGTATTTTATCATAGGCGCACGCaagttatactgccctgtgac
chr13:29145239-29145279	Upstream	gcagtcatatagagcagacgAGTGAAGGACTTGTTTGGACAATTGGAGAGTGAGTTTGTGaagttatactgccctgtgac
chr13:29145284-29145324	Upstream	gcagtcatatagagcagacgTCCTGAGGAAATATGCAAAACCTGACTGGGGGCGAGCGGAaagttatactgccctgtgac
chr13:29145331-29145371	Upstream	gcagtcatatagagcagacgAGCCATTTCTCTTTAGCTATTTACTGCAACCTTTGGAACAaagttatactgccctgtgac
chr13:29145432-29145472	Upstream	gcagtcatatagagcagacgAATTGTGAGATTCTGCTCCTTTCTGTTAGTTACCTTTCTTaagttatactgccctgtgac
chr13:29145492-29145532	Upstream	gcagtcatatagagcagacgTTAGAGACAAACTCTCGCGCTGATGCCCAGACTGCAGTGGaagttatactgccctgtgac
chr13:29145577-29145617	Upstream	gcagtcatatagagcagacgTCCTCCCACCCCAGCCTCCTCTGAGTCACTGGGACTACAGaagttatactgccctgtgac
chr13:29145760-29145800	Upstream	gcagtcatatagagcagacgCATGCCTGGATGTTACCTTTCTATGTGCCTGTGTCTACATaagttatactgccctgtgac
chr13:29145805-29145845	Upstream	gcagtcatatagagcagacgGTAGAGTGCTAGCTCCTTTTCTTTGTCTTTGTGTACTTCAaagttatactgccctgtgac
chr13:29145870-29145910	Upstream	gcagtcatatagagcagacgCAGGTCTCAGTCAATGCTGCTTGGTTGGTTAATTGTCATCaagttatactgccctgtgac
chr13:29145936-29145976	Upstream	gcagtcatatagagcagacgAAGAGGATGGCTTGGCTTGGGAGCTTATACCTTGAGCATAaagttatactgccctgtgac
chr13:29145989-29146029	Upstream	gcagtcatatagagcagacgAGACAAATTTAAAATGTGGTCTTGGTCTGGCTGTCTGAGCaagttatactgccctgtgac
chr13:29146044-29146084	Upstream	gcagtcatatagagcagacgCAGATATGCCTGAGAGAACCCAGCAGAGCGGTCAGACAGCaagttatactgccctgtgac
chr13:29146091-29146131	Upstream	gcagtcatatagagcagacgGCTTGTCTCACCTTGGCTCACCCAGGCCTGTCCTCTGTCCaagttatactgccctgtgac
chr13:29146159-29146199	Upstream	gcagtcatatagagcagacgATGGCTTGGAATTTAGACGTGATTTTTCAGCTGGATCAGTaagttatactgccctgtgac
chr13:29146204-29146244	Upstream	gcagtcatatagagcagacgCTGAGTCCTGTGTCACTTGCTTCTCTCTGCGTCTCCGTCTaagttatactgccctgtgac
chr13:29146265-29146305	Upstream	gcagtcatatagagcagacgCTTTGTGGCATGTAAAAAAAAGGAAATGGATCAGGTGTGGaagttatactgccctgtgac
chr13:29146333-29146373	Upstream	gcagtcatatagagcagacgGGGAGGCTGAGGCAGGCCTCTCATTTGAGGTCAGGTGTTCaagttatactgccctgtgac
chr13:29146384-29146424	Upstream	gcagtcatatagagcagacgGGGCAACATGGCGAAATGCCGTCATTACTAAAAATACAAAaagttatactgccctgtgac
chr13:29146574-29146614	Upstream	gcagtcatatagagcagacgAAACAAAAAGGAGGAAAAGGTATGGCAGTTCCTATAACAAaagttatactgccctgtgac
chr13:29146654-29146694	Upstream	gcagtcatatagagcagacgGAGTGATCCTTGTTTTTAAAGAAGAGTGATTTCTACCTGTaagttatactgccctgtgac
chr13:29146700-29146740	Upstream	gcagtcatatagagcagacgCAGAAATGTCTCTTCTCCCACACCCCCAATTCCTATAGTGaagttatactgccctgtgac
chr13:29146795-29146835	Upstream	gcagtcatatagagcagacgAATATTAACACTCTTCAGGAGCTCATTCAAAACATGGTAGaagttatactgccctgtgac
chr13:29146878-29146918	Upstream	gcagtcatatagagcagacgCTAGAAAAGAAGCAGATAAAAAGCATGGGTCCTGGGAAAGaagttatactgccctgtgac
chr13:29146930-29146970	Upstream	gcagtcatatagagcagacgGAGATGTAGCTTTAGGAGAAGAGGAGTTGGGGGGAAAACGaagttatactgccctgtgac
chr13:29147003-29147043	Upstream	gcagtcatatagagcagacgAAACTTTTCTTCTTCGTCATTTTCCCCAATATCTGCCCTGaagttatactgccctgtgac
chr13:29147073-29147113	Upstream	gcagtcatatagagcagacgATTCCTATGTGTCTCCTTAGGCATGCCAACACCATTCCACaagttatactgccctgtgac
chr13:29147138-29147178	Upstream	gcagtcatatagagcagacgTGAAATCACTTCAACATTTGGCATTGAAACCATGGAGAATaagttatactgccctgtgac
chr13:29147249-29147289	Upstream	gcagtcatatagagcagacgTAGAAGATATGACAGATAAGTTGGTTTCACTTGTATAGGGaagttatactgccctgtgac
chr13:29147326-29147366	Upstream	gcagtcatatagagcagacgGTAAGAAAAAAATGTATACCTGTTTCACTTAGTGAGGGAGaagttatactgccctgtgac
chr13:29147405-29147445	Upstream	gcagtcatatagagcagacgGTGAGACATTGAAAGTACGAGGAAATTGGTGAGTTTTTGGaagttatactgccctgtgac
chr13:29147491-29147531	Upstream	gcagtcatatagagcagacgGTGAATGTCTTAATTTTTCATGTCGCAATTCAAGCCATTGaagttatactgccctgtgac
chr13:29147568-29147608	Upstream	gcagtcatatagagcagacgGAACAAATTCCTGGAAAGTCATTTCATACCATCAAGCCACaagttatactgccctgtgac
chr13:29147702-29147742	Upstream	gcagtcatatagagcagacgGCAATCTTGCTAATATTGCTTTGGGGGGCTTTTCTGCAAAaagttatactgccctgtgac
chr13:29147755-29147795	Upstream	gcagtcatatagagcagacgGGAATTCTTTAAAATGAGTCCATCCAAATCTACGCTAAAGaagttatactgccctgtgac
chr13:29147814-29147854	Upstream	gcagtcatatagagcagacgCAGTCACCCTCCACTGCCAGAAGCCCTCGACATGATACGAaagttatactgccctgtgac
chr13:29147865-29147905	Upstream	gcagtcatatagagcagacgCTTCCTTCTCAAGCATCCTCCTCATTGAATATGTACAAGTaagttatactgccctgtgac
chr13:29147911-29147951	Upstream	gcagtcatatagagcagacgTCCTCGAACGGTAGTAGCCAAAAATTTCTCTTTCCTTGCTaagttatactgccctgtgac
chr13:29147970-29148010	Upstream	gcagtcatatagagcagacgAGTCTGTCACAAGTCCCAGGCTGTTCATCTGGCATGTGCAaagttatactgccctgtgac
chr13:29148063-29148103	Upstream	gcagtcatatagagcagacgAGTGCAAAATGAAAATGGCAAGCCCCTGTTCAAAAATTAAaagttatactgccctgtgac
chr13:29148109-29148149	Upstream	gcagtcatatagagcagacgCAAAATGATGACAAGAGAGCATTGAACCAAGCATGGGCTCaagttatactgccctgtgac
chr13:29148174-29148214	Upstream	gcagtcatatagagcagacgTGTAGTACATGACGCCGGCCTTGCGCTCCTCTGGATGGACaagttatactgccctgtgac
chr13:29148219-29148259	Upstream	gcagtcatatagagcagacgGCTTTGAGACACTGGCCATGCTACCCTCCTAACCCACATCaagttatactgccctgtgac
chr13:29148285-29148325	Upstream	gcagtcatatagagcagacgGCAATTCTCTGCCTATCTTGAGCAATGTCCCTCTCTTGGCaagttatactgccctgtgac
chr13:29148330-29148370	Upstream	gcagtcatatagagcagacgCCCACCGCTTCTCTCTTAAGTTCCCTTTCTTCCTACCTCCaagttatactgccctgtgac
chr13:29148402-29148442	Upstream	gcagtcatatagagcagacgGGATCTCTGGATTCAAACGCAAGGCCTGTTCCAAAATCAGaagttatactgccctgtgac
chr13:29148472-29148512	Upstream	gcagtcatatagagcagacgACATTTCCTTGTTATCTCCATGCTCTCCTCTTTGGGGTGTaagttatactgccctgtgac
chr13:29148517-29148557	Upstream	gcagtcatatagagcagacgTGGATCTTAACTACCAAGTCCTCAAGTGTCACACAGGTTGaagttatactgccctgtgac
chr13:29148563-29148603	Upstream	gcagtcatatagagcagacgAGTGGGCACATGGGAGGTGGGATGCCAGGGGTTAATCTGGaagttatactgccctgtgac
chr13:29148637-29148677	Upstream	gcagtcatatagagcagacgATGATGTTTCCAACCATTTCCTTCACTTCACCTCTGTATCaagttatactgccctgtgac
chr13:29148694-29148734	Upstream	gcagtcatatagagcagacgAATTCCACAATTTTCCACCTCCTGCCATTTCTCTTGGTCTaagttatactgccctgtgac
chr13:29148750-29148790	Upstream	gcagtcatatagagcagacgCTGTGAAGCCCTTGTCAAGGCCATCTTGGACCCACAACTAaagttatactgccctgtgac
chr13:29148852-29148892	Upstream	gcagtcatatagagcagacgCCATGCACACTAGGCCACGAACTTCCCGTCACACATGCTCaagttatactgccctgtgac
chr13:29148921-29148961	Upstream	gcagtcatatagagcagacgTCGCTCAGATTGCCTTGGTGGAAACTGCTTTCGATGGTTCaagttatactgccctgtgac
chr13:29148979-29149019	Upstream	gcagtcatatagagcagacgCGATGACTCACAAAACAGCCTTTATTCATTGACGTGTTCTaagttatactgccctgtgac
chr13:29149047-29149087	Upstream	gcagtcatatagagcagacgCTCTATTTACTAGGTTTTATTGGGAATGTGAGGTGAAATCaagttatactgccctgtgac
chr13:29149101-29149141	Upstream	gcagtcatatagagcagacgCAGGAAGTTTTCAGTGTTTCTTAGAAGAGGACGTGGGGACaagttatactgccctgtgac
chr13:29149150-29149190	Upstream	gcagtcatatagagcagacgACACACATGTTGTTGATGGGCGGACTTTCTCTATCAGGGAaagttatactgccctgtgac
chr13:29149212-29149252	Upstream	gcagtcatatagagcagacgAGCATTTCTGGAGGAGGGCATATCAGTTTTGACACCTGTTaagttatactgccctgtgac
chr13:29149266-29149306	Upstream	gcagtcatatagagcagacgCAGAAGGTAAGGCTGGACGAAATGTTTCCTGTTGTGAATAaagttatactgccctgtgac
chr13:29149321-29149361	Upstream	gcagtcatatagagcagacgGAGAATCAGAAAGTATTTTACGGAGCATTGATGAAAGGTTaagttatactgccctgtgac
chr13:29149400-29149440	Upstream	gcagtcatatagagcagacgCCTATTGGGAATATGAGGGTATCCACAGTCAACGGGAAACaagttatactgccctgtgac
chr13:29149452-29149492	Upstream	gcagtcatatagagcagacgAGTCAACCCCAGCACCCCAAGGATGATTGCTTGCTCACGGaagttatactgccctgtgac
chr13:29149519-29149559	Upstream	gcagtcatatagagcagacgCCATAGACTTTGGACTCCCAGACAGGTGTGACAAGCAACAaagttatactgccctgtgac
chr13:29149574-29149614	Upstream	gcagtcatatagagcagacgGACTTTACACCAGAGGCCAGCAGATACCACAAAGCAGATGaagttatactgccctgtgac
chr13:29149657-29149697	Upstream	gcagtcatatagagcagacgGCCACAGAACGAAACAGCCACACTCCCCATCCCCCAACATaagttatactgccctgtgac
chr13:29149731-29149771	Upstream	gcagtcatatagagcagacgGCAAGGCCATCTGAGAGAGTGAGCGATTATACAAGAGAAGaagttatactgccctgtgac
chr13:29149821-29149861	Upstream	gcagtcatatagagcagacgCACAAGTGATTATAAAAGAGAAATAATTGAGGCCGGGCATaagttatactgccctgtgac
chr13:29149974-29150014	Upstream	gcagtcatatagagcagacgAATACAAAATTAGCCTGGTGCAGTGCTGCATGCCTGTAATaagttatactgccctgtgac
chr13:29150172-29150212	Upstream	gcagtcatatagagcagacgAATTTAAATTTTGGAGTGGGGTAAGCTTTAACCTGGATGAaagttatactgccctgtgac
chr13:29150240-29150280	Upstream	gcagtcatatagagcagacgCAATGGATGGGGACAGAGAAAAATAAAAATGATCCAGTTAaagttatactgccctgtgac
chr13:29150294-29150334	Upstream	gcagtcatatagagcagacgTAAATCATGGTGGGTTAATCTATATGTCAAATGGTACCTGaagttatactgccctgtgac
chr13:29150339-29150379	Upstream	gcagtcatatagagcagacgATTGGCAACCCTGCTGCACAATTGGTTACGTAACACTTGTaagttatactgccctgtgac
chr13:29150418-29150458	Upstream	gcagtcatatagagcagacgCAGTTTAAGACAGAGGCAGCTGGGAAACAATTACTATAGCaagttatactgccctgtgac
chr13:29150497-29150537	Upstream	gcagtcatatagagcagacgCCCAGGGGCCCAGAAGAAGGTTATTTAATTCAGAATACAGaagttatactgccctgtgac
chr13:29150549-29150589	Upstream	gcagtcatatagagcagacgCTTCCTGGGAGTTGGGACCTGAGCTGAATTTGGAAGGACAaagttatactgccctgtgac
chr13:29150620-29150660	Upstream	gcagtcatatagagcagacgGGTGTTACCTAGAACTTAGATTCTAAATGAACAAACAGAGaagttatactgccctgtgac
chr13:29150684-29150724	Upstream	gcagtcatatagagcagacgCAGTGGGGAGGCACAGAGGTGAGAAGCCCGTGATGAGGTCaagttatactgccctgtgac
chr13:29150746-29150786	Upstream	gcagtcatatagagcagacgCACCTGGGTGTGCAGAAGAACCAAGAGATGAGGCCAGAGGaagttatactgccctgtgac
chr13:29150813-29150853	Upstream	gcagtcatatagagcagacgCTTGGGAGGTGAGCTAAGATGTTTGAATTTTGTTTTGAAGaagttatactgccctgtgac
chr13:29151017-29151057	Upstream	gcagtcatatagagcagacgAATAATTATCAAAGATTCTAACTAGGGGTAGCACAGAAGCaagttatactgccctgtgac
chr13:29151062-29151102	Upstream	gcagtcatatagagcagacgCTCATGGGAAAAAGGTAGTTAAAGTGGGAGGGTGGAGGATaagttatactgccctgtgac
chr13:29151130-29151170	Upstream	gcagtcatatagagcagacgCAGTGAGGCAACGATGGTAGAAATGATGACAAACCGTGAAaagttatactgccctgtgac
chr13:29151180-29151220	Upstream	gcagtcatatagagcagacgCAGATGGTGGTGTTGCAAGTAAGAAGCAGGATTTGGGTTGaagttatactgccctgtgac
chr13:29151255-29151295	Upstream	gcagtcatatagagcagacgATAACTAATCAGATGTGGGAGGTGAATGAGAGGGGCAGAGaagttatactgccctgtgac
chr13:29151339-29151379	Upstream	gcagtcatatagagcagacgCTTGCTCCAAGGGGAATACCAGGGCCACAGTGTTCGGGGGaagttatactgccctgtgac
chr13:29151392-29151432	Upstream	gcagtcatatagagcagacgTTGGGCTTGGGGTGCGATTGATGATGTGGTACCTGACAGCaagttatactgccctgtgac
chr13:29151450-29151490	Upstream	gcagtcatatagagcagacgCCAAAAAGTAAAATGAAAACTTGGACTTCTCCTTGCACTTaagttatactgccctgtgac
chr13:29151514-29151554	Upstream	gcagtcatatagagcagacgCTTCATAAGAGCAGGTTCAGTGGGGTGACAGGGATAAAAGaagttatactgccctgtgac
chr13:29151579-29151619	Upstream	gcagtcatatagagcagacgAAGTTACTCTCTTCTCCTGATGCCTTATTCTTCCTGGGGGaagttatactgccctgtgac
chr13:29151660-29151700	Upstream	gcagtcatatagagcagacgATCACGGACTCCTCCCTCTTTCCACATGATGTACTTGGCCaagttatactgccctgtgac
chr13:29151735-29151775	Upstream	gcagtcatatagagcagacgTCTCTTGATGCCATTCCCTGTTCTCCACACTCCCTCCCGCaagttatactgccctgtgac
chr13:29151781-29151821	Upstream	gcagtcatatagagcagacgCCAGTCTTTCCAAGATTTGCTGCCTAACTTTAAACAAAACaagttatactgccctgtgac
chr13:29151863-29151903	Upstream	gcagtcatatagagcagacgCTTATAAAGTTCTTCATGACCAAGTCCCCAAGATTCCTCTaagttatactgccctgtgac
chr13:29151933-29151973	Upstream	gcagtcatatagagcagacgGCTCCCCAAAGCCCTCTGCTCTGCCTGGACTGAGACCCCAaagttatactgccctgtgac
chr13:29152038-29152078	Upstream	gcagtcatatagagcagacgGCACTGCCACCTGTTCGTCCTTGCTCTCCCCACCCCACCGaagttatactgccctgtgac
chr13:29152106-29152146	Upstream	gcagtcatatagagcagacgGTGTTCATCTTTTGTGTCCACAGCCGCCAGTAAAGTAGCCaagttatactgccctgtgac
chr13:29152211-29152251	Upstream	gcagtcatatagagcagacgAAGAGACTTGATTATGAGGGGGTTTATGATTCAAAGTGATaagttatactgccctgtgac
chr13:29152294-29152334	Upstream	gcagtcatatagagcagacgCTGAGAGGAGTGAGCCAGCAGAGACAGAGAGAGGTTGAAAaagttatactgccctgtgac
chr13:29152368-29152408	Upstream	gcagtcatatagagcagacgCCTGAGCATGCGGGGTGGGATGAGAAGGGGGTGGGAGCTGaagttatactgccctgtgac
chr13:29152415-29152455	Upstream	gcagtcatatagagcagacgCAGGAAGCAGGGACCTGGGGGTGGGGAGATGCCAATTCCAaagttatactgccctgtgac
chr13:29152483-29152523	Upstream	gcagtcatatagagcagacgATGTTCCCATGTGCTTGAAAACGAAGTTGAGGGCTTTTTCaagttatactgccctgtgac
chr13:29152545-29152585	Upstream	gcagtcatatagagcagacgAGCAATGAGGAGGCAAAGTGTGAGAGTGAATGGGATTGGGaagttatactgccctgtgac
chr13:29152590-29152630	Upstream	gcagtcatatagagcagacgGCAGAGGGTTAGCAGAAAAGTGAAAGTTTGGAAGAACCACaagttatactgccctgtgac
chr13:29152677-29152717	Upstream	gcagtcatatagagcagacgTGACATGACACACGACCCACACTCATTCTCACTCTACTTAaagttatactgccctgtgac
chr13:29152736-29152776	Upstream	gcagtcatatagagcagacgCATCAATGATCTGATTCTTAGAATTTCTCAAGGGCCCAGGaagttatactgccctgtgac
chr13:29152790-29152830	Upstream	gcagtcatatagagcagacgTTTGGGAAAATGCAGTGCCCCACCTTGCGGCTGGGATGCCaagttatactgccctgtgac
chr13:29152835-29152875	Upstream	gcagtcatatagagcagacgCCCTTCCCGCAGGTTCTGCTGCACCCACCCATAGCCGATGaagttatactgccctgtgac
chr13:29152880-29152920	Upstream	gcagtcatatagagcagacgCCTCCGAGGGGCTGCCATCTCCACACTGGAATGCACTTGGaagttatactgccctgtgac
chr13:29152938-29152978	Upstream	gcagtcatatagagcagacgCATAAGGCCCTGTTTTAGCTTCCCACTGAGTGTGTCGGGGaagttatactgccctgtgac
chr13:29152999-29153039	Upstream	gcagtcatatagagcagacgTCTGCCCTGAGATGCTGCAAGCCGTATGCCCAACTGCTGTaagttatactgccctgtgac
chr13:29153112-29153152	Upstream	gcagtcatatagagcagacgGAGGCCTTTTGGGAGGTGCTTTGGTCACTGGGGCTCTGCCaagttatactgccctgtgac
chr13:29153204-29153244	Upstream	gcagtcatatagagcagacgTCACTCTCTCTTGCCCTTTCGTCTTCTGCCTTCTGCCACAaagttatactgccctgtgac
chr13:29153257-29153297	Upstream	gcagtcatatagagcagacgAGAAGTCCTGCACCAGATGCCAGCACCTTGGATCCCGGACaagttatactgccctgtgac
chr13:29153302-29153342	Upstream	gcagtcatatagagcagacgAGTCTCCAGGACCGTGAGATAGTCAATTTCTGTTCTTTATaagttatactgccctgtgac
[truncated: 16,003 more rows]
