# Supplementary material for: High clonal diversity and spatial genetic admixture in early prostate cancer and surrounding normal tissue
Source: Nat Commun. 2024 Apr 24;15:3475. doi: 10.1038/s41467-024-47664-z (PMC11043350; doi:10.1038/s41467-024-47664-z)
Supplement: Supplementary file 8 — Supplementary Data 5 [file 41467_2024_47664_MOESM8_ESM.xlsx]

## Sheet: Sample P2
Supplementary Data 5. List of genes mutated in prostate samples P2 and P5.
Region in P2 (C: column; R: row)	SNV ID	VAF	GeneName	VariantType
C1_R1	1	0.0165	FGF1	SNV
C1_R1	2	0.1182	FOXA1:TTC6	SNV
C1_R1	3	0.0142	EP300	SNV
C1_R2	4	0.0458	EPHA3	SNV
C1_R2	5	0.029	NOTCH3	SNV
C2_R2	5	0.0147	NOTCH3	SNV
C2_R3	2	0.0419	FOXA1:TTC6	SNV
C2_R3	6	0.0145	LOC101927978:ZFHX3	deletion
C2_R3	7	0.0216	ANKRD11:LOC101927838	SNV
C2_R3	8	0.0201	KDM6A	deletion
C2_R4	9	0.0126	LRP1B	SNV
C2_R4	10	0.0775	CDKN1B:LOC101929220	deletion
C3_R2	5	0.0297	NOTCH3	SNV
C3_R4	11	0.0447	IL7R	SNV
C3_R4	12	0.0672	MSH3	SNV
C3_R4	13	0.057	FLT4	SNV
C4_R2	14	0.0248	KDM5C:MIR6894:MIR6895	SNV
C4_R3	15	0.0154	CTNNB1	SNV
C5_R1	5	0.0124	NOTCH3	SNV
C5_R3	5	0.0651	NOTCH3	SNV
C5_R5	16	0.0259	CIC	SNV
C5_R6	16	0.0248	CIC	SNV
C6_R1	17	0.0215	FOXP1	deletion
C6_R1	18	0.0479	CEBPA:CEBPA-AS1	SNV
C6_R4	19	0.0213	BTG1:LINC01619:LOC101928617	SNV
C7_R3	20	0.0329	HIST1H2AI:HIST1H2AJ:HIST1H2BL:HIST1H2BM:HIST1H3H	SNV
C7_R3	21	0.0232	CCND1	SNV
C7_R3	22	0.0379	HNF1A	SNV
C7_R3	23	0.0331	MAP2K1	deletion
C7_R3	24	0.0145	SPOP	SNV
C7_R3	25	0.0354	PTPRT	SNV
C8_R1	26	0.0813	PIK3CB	SNV
C8_R1	27	0.0282	ATR	MNV
C8_R1	28	0.0713	GRM3	SNV
C8_R1	29	0.0614	MGA	SNV
C8_R1	30	0.0535	SPOP	SNV
C8_R2	26	0.0315	PIK3CB	SNV
C8_R2	28	0.0287	GRM3	SNV
C8_R2	31	0.021	STAT3	deletion
C8_R2	30	0.0251	SPOP	SNV
C8_R3	32	0.0133	ALK	deletion
C8_R3	33	0.0193	MAP3K4	deletion
C8_R3	34	0.0144	FLT3	deletion
C8_R3	2	0.0109	FOXA1:TTC6	SNV
C9_R1	35	0.0155	SPTA1	SNV
C9_R1	26	0.0771	PIK3CB	SNV
C9_R1	28	0.0735	GRM3	SNV
C9_R1	36	0.0172	PRKDC	SNV
C9_R1	29	0.0787	MGA	SNV
C9_R1	37	0.0156	LOC101927978:ZFHX3	SNV
C9_R1	30	0.0719	SPOP	SNV
C9_R1	5	0.0701	NOTCH3	SNV
C9_R2	38	0.0205	CDKN1B:LOC101929220	deletion
C9_R2	2	0.0465	FOXA1:TTC6	SNV
C9_R2	30	0.0148	SPOP	SNV

## Sheet: Sample P5
Region in P5 (C: Column; R: row)	SNV ID	VAF	GeneName	VariantType
C2_R1	1	0.0593	ZFHX3	SNV
C2_R1	2	0.0828	MED12	SNV
C2_R1	3	0.0392	TAF1	SNV
C3_R1	4	0.0413	LRRC14:RECQL4	SNV
C3_R2	5	0.1739	PREX2	SNV
C3_R4	6	0.0217	ALK	SNV
C3_R5	7	0.4163	TET1	MNV
C3_R5	8	0.0316	SH2B3	SNV
C3_R5	9	0.0156	FOXA1:TTC6	SNV
C3_R5	10	0.0196	TSC2	SNV
C3_R5	11	0.0198	BCOR	SNV
C3_R5	12	0.0287	AMER1	SNV
C3_R5	13	0.0257	AR	SNV
C4_R2	14	0.0108	BRAF	SNV
C4_R4	15	0.0488	ASXL2	SNV
C4_R4	16	0.0733	LRP1B	SNV
C4_R4	17	0.0529	LRP1B	SNV
C4_R4	18	0.0319	PDGFRA	SNV
C4_R4	19	0.0306	MDC1:MDC1-AS1	SNV
C4_R4	20	0.0433	SOX17	SNV
C4_R4	21	0.028	BTG1:LINC01619:LOC101928617	SNV
C4_R4	22	0.0211	FOXA1:TTC6	deletion
C4_R4	23	0.0733	ERBB2:MIR4728	SNV
C4_R4	24	0.0371	EWSR1	SNV
C4_R4	25	0.0884	EWSR1	SNV
C4_R4	26	0.0524	EWSR1	SNV
C5_R1	27	0.0176	TET2:TET2-AS1	SNV
C5_R2	27	0.0237	TET2:TET2-AS1	SNV
C5_R2	28	0.0235	BRCA1	insertion
C5_R2	29	0.0815	BCOR	deletion
C5_R3	30	0.0196	TP53	SNV
C5_R4	31	0.1091	NOTCH3	SNV
C6_R2	27	0.0235	TET2:TET2-AS1	SNV
C6_R3	31	0.0966	NOTCH3	SNV
C6_R4	19	0.0366	MDC1:MDC1-AS1	SNV
C6_R4	9	0.0193	FOXA1:TTC6	SNV
C6_R4	32	0.0291	SMC1A	SNV
C7_R1	31	0.0581	NOTCH3	SNV
C4_R1	33	0.0575	ROS1	SNV
C4_R1	34	0.0432	RUNX1T1	SNV
C2_R2	35	0.0158	C1orf185:CDKN2C	SNV
C2_R2	36	0.0144	ADAMTSL4-AS1:MCL1	SNV
C2_R2	37	0.0111	CSF1R:PDGFRB	SNV
C2_R2	37	0.0111	CSF1R:PDGFRB	SNV
C2_R2	38	0.0128	PLCG2	SNV
C2_R2	39	0.0121	TP53	SNV
C3_R3	17	0.0241	LRP1B	SNV
C3_R3	40	0.0348	KMT2A:LOC101929089	SNV
C3_R3	41	0.0752	DICER1	SNV
C3_R3	23	0.0254	ERBB2:MIR4728	SNV
C3_R3	42	0.0198	BCR	SNV
C3_R3	24	0.0239	EWSR1	SNV
