# Supplementary material for: High clonal diversity and spatial genetic admixture in early prostate cancer and surrounding normal tissue
Source: Nat Commun. 2024 Apr 24;15:3475. doi: 10.1038/s41467-024-47664-z (PMC11043350; doi:10.1038/s41467-024-47664-z)
Supplement: Supplementary file 9 — Supplementary Data 6 [file 41467_2024_47664_MOESM9_ESM.xlsx]

## Sheet: 96 adapters
Supplementary Data 6. Sequence of the CUTseq oligonucleotide adapters used in this study.
Forward oligo sequence (5'-3')	Reverse oligo sequence (5'-3')
GCGTGATGNNNNNNNNGATCGTCGGACTGTAGAACTCTGAACCCCTATAGTGAGTCGTATTACCGGCCTCAATCGAA	CGATTGAGGCCGGTAATACGACTCACTATAGGGGTTCAGAGTTCTACAGTCCGACGATCNNNNNNNNCATCACGCCATG
GCGACGACNNNNNNNNGATCGTCGGACTGTAGAACTCTGAACCCCTATAGTGAGTCGTATTACCGGCCTCAATCGAA	CGATTGAGGCCGGTAATACGACTCACTATAGGGGTTCAGAGTTCTACAGTCCGACGATCNNNNNNNNGTCGTCGCCATG
GCGGTCGTNNNNNNNNGATCGTCGGACTGTAGAACTCTGAACCCCTATAGTGAGTCGTATTACCGGCCTCAATCGAA	CGATTGAGGCCGGTAATACGACTCACTATAGGGGTTCAGAGTTCTACAGTCCGACGATCNNNNNNNNACGACCGCCATG
GCGCATCANNNNNNNNGATCGTCGGACTGTAGAACTCTGAACCCCTATAGTGAGTCGTATTACCGGCCTCAATCGAA	CGATTGAGGCCGGTAATACGACTCACTATAGGGGTTCAGAGTTCTACAGTCCGACGATCNNNNNNNNTGATGCGCCATG
GATTGATGNNNNNNNNGATCGTCGGACTGTAGAACTCTGAACCCCTATAGTGAGTCGTATTACCGGCCTCAATCGAA	CGATTGAGGCCGGTAATACGACTCACTATAGGGGTTCAGAGTTCTACAGTCCGACGATCNNNNNNNNCATCAATCCATG
GATACGACNNNNNNNNGATCGTCGGACTGTAGAACTCTGAACCCCTATAGTGAGTCGTATTACCGGCCTCAATCGAA	CGATTGAGGCCGGTAATACGACTCACTATAGGGGTTCAGAGTTCTACAGTCCGACGATCNNNNNNNNGTCGTATCCATG
GATGTCGTNNNNNNNNGATCGTCGGACTGTAGAACTCTGAACCCCTATAGTGAGTCGTATTACCGGCCTCAATCGAA	CGATTGAGGCCGGTAATACGACTCACTATAGGGGTTCAGAGTTCTACAGTCCGACGATCNNNNNNNNACGACATCCATG
GATCATCANNNNNNNNGATCGTCGGACTGTAGAACTCTGAACCCCTATAGTGAGTCGTATTACCGGCCTCAATCGAA	CGATTGAGGCCGGTAATACGACTCACTATAGGGGTTCAGAGTTCTACAGTCCGACGATCNNNNNNNNTGATGATCCATG
GGATGATGNNNNNNNNGATCGTCGGACTGTAGAACTCTGAACCCCTATAGTGAGTCGTATTACCGGCCTCAATCGAA	CGATTGAGGCCGGTAATACGACTCACTATAGGGGTTCAGAGTTCTACAGTCCGACGATCNNNNNNNNCATCATCCCATG
GGAACGACNNNNNNNNGATCGTCGGACTGTAGAACTCTGAACCCCTATAGTGAGTCGTATTACCGGCCTCAATCGAA	CGATTGAGGCCGGTAATACGACTCACTATAGGGGTTCAGAGTTCTACAGTCCGACGATCNNNNNNNNGTCGTTCCCATG
GGAGTCGTNNNNNNNNGATCGTCGGACTGTAGAACTCTGAACCCCTATAGTGAGTCGTATTACCGGCCTCAATCGAA	CGATTGAGGCCGGTAATACGACTCACTATAGGGGTTCAGAGTTCTACAGTCCGACGATCNNNNNNNNACGACTCCCATG
GGACATCANNNNNNNNGATCGTCGGACTGTAGAACTCTGAACCCCTATAGTGAGTCGTATTACCGGCCTCAATCGAA	CGATTGAGGCCGGTAATACGACTCACTATAGGGGTTCAGAGTTCTACAGTCCGACGATCNNNNNNNNTGATGTCCCATG
TTCTGATGNNNNNNNNGATCGTCGGACTGTAGAACTCTGAACCCCTATAGTGAGTCGTATTACCGGCCTCAATCGAA	CGATTGAGGCCGGTAATACGACTCACTATAGGGGTTCAGAGTTCTACAGTCCGACGATCNNNNNNNNCATCAGAACATG
TTCACGACNNNNNNNNGATCGTCGGACTGTAGAACTCTGAACCCCTATAGTGAGTCGTATTACCGGCCTCAATCGAA	CGATTGAGGCCGGTAATACGACTCACTATAGGGGTTCAGAGTTCTACAGTCCGACGATCNNNNNNNNGTCGTGAACATG
TTCGTCGTNNNNNNNNGATCGTCGGACTGTAGAACTCTGAACCCCTATAGTGAGTCGTATTACCGGCCTCAATCGAA	CGATTGAGGCCGGTAATACGACTCACTATAGGGGTTCAGAGTTCTACAGTCCGACGATCNNNNNNNNACGACGAACATG
TTCCATCANNNNNNNNGATCGTCGGACTGTAGAACTCTGAACCCCTATAGTGAGTCGTATTACCGGCCTCAATCGAA	CGATTGAGGCCGGTAATACGACTCACTATAGGGGTTCAGAGTTCTACAGTCCGACGATCNNNNNNNNTGATGGAACATG
GCGTGTGANNNNNNNNGATCGTCGGACTGTAGAACTCTGAACCCCTATAGTGAGTCGTATTACCGGCCTCAATCGAA	CGATTGAGGCCGGTAATACGACTCACTATAGGGGTTCAGAGTTCTACAGTCCGACGATCNNNNNNNNTCACACGCCATG
GCGACACGNNNNNNNNGATCGTCGGACTGTAGAACTCTGAACCCCTATAGTGAGTCGTATTACCGGCCTCAATCGAA	CGATTGAGGCCGGTAATACGACTCACTATAGGGGTTCAGAGTTCTACAGTCCGACGATCNNNNNNNNCGTGTCGCCATG
GCGGTGTCNNNNNNNNGATCGTCGGACTGTAGAACTCTGAACCCCTATAGTGAGTCGTATTACCGGCCTCAATCGAA	CGATTGAGGCCGGTAATACGACTCACTATAGGGGTTCAGAGTTCTACAGTCCGACGATCNNNNNNNNGACACCGCCATG
GCGCACATNNNNNNNNGATCGTCGGACTGTAGAACTCTGAACCCCTATAGTGAGTCGTATTACCGGCCTCAATCGAA	CGATTGAGGCCGGTAATACGACTCACTATAGGGGTTCAGAGTTCTACAGTCCGACGATCNNNNNNNNATGTGCGCCATG
TGATGTGANNNNNNNNGATCGTCGGACTGTAGAACTCTGAACCCCTATAGTGAGTCGTATTACCGGCCTCAATCGAA	CGATTGAGGCCGGTAATACGACTCACTATAGGGGTTCAGAGTTCTACAGTCCGACGATCNNNNNNNNTCACATCACATG
TGAACACGNNNNNNNNGATCGTCGGACTGTAGAACTCTGAACCCCTATAGTGAGTCGTATTACCGGCCTCAATCGAA	CGATTGAGGCCGGTAATACGACTCACTATAGGGGTTCAGAGTTCTACAGTCCGACGATCNNNNNNNNCGTGTTCACATG
TGAGTGTCNNNNNNNNGATCGTCGGACTGTAGAACTCTGAACCCCTATAGTGAGTCGTATTACCGGCCTCAATCGAA	CGATTGAGGCCGGTAATACGACTCACTATAGGGGTTCAGAGTTCTACAGTCCGACGATCNNNNNNNNGACACTCACATG
TGACACATNNNNNNNNGATCGTCGGACTGTAGAACTCTGAACCCCTATAGTGAGTCGTATTACCGGCCTCAATCGAA	CGATTGAGGCCGGTAATACGACTCACTATAGGGGTTCAGAGTTCTACAGTCCGACGATCNNNNNNNNATGTGTCACATG
CTCTGTGANNNNNNNNGATCGTCGGACTGTAGAACTCTGAACCCCTATAGTGAGTCGTATTACCGGCCTCAATCGAA	CGATTGAGGCCGGTAATACGACTCACTATAGGGGTTCAGAGTTCTACAGTCCGACGATCNNNNNNNNTCACAGAGCATG
CTCACACGNNNNNNNNGATCGTCGGACTGTAGAACTCTGAACCCCTATAGTGAGTCGTATTACCGGCCTCAATCGAA	CGATTGAGGCCGGTAATACGACTCACTATAGGGGTTCAGAGTTCTACAGTCCGACGATCNNNNNNNNCGTGTGAGCATG
CTCGTGTCNNNNNNNNGATCGTCGGACTGTAGAACTCTGAACCCCTATAGTGAGTCGTATTACCGGCCTCAATCGAA	CGATTGAGGCCGGTAATACGACTCACTATAGGGGTTCAGAGTTCTACAGTCCGACGATCNNNNNNNNGACACGAGCATG
CTCCACATNNNNNNNNGATCGTCGGACTGTAGAACTCTGAACCCCTATAGTGAGTCGTATTACCGGCCTCAATCGAA	CGATTGAGGCCGGTAATACGACTCACTATAGGGGTTCAGAGTTCTACAGTCCGACGATCNNNNNNNNATGTGGAGCATG
GCGGTTAGNNNNNNNNGATCGTCGGACTGTAGAACTCTGAACCCCTATAGTGAGTCGTATTACCGGCCTCAATCGAA	CGATTGAGGCCGGTAATACGACTCACTATAGGGGTTCAGAGTTCTACAGTCCGACGATCNNNNNNNNCTAACCGCCATG
GCGCAAGCNNNNNNNNGATCGTCGGACTGTAGAACTCTGAACCCCTATAGTGAGTCGTATTACCGGCCTCAATCGAA	CGATTGAGGCCGGTAATACGACTCACTATAGGGGTTCAGAGTTCTACAGTCCGACGATCNNNNNNNNGCTTGCGCCATG
GCGTGGCTNNNNNNNNGATCGTCGGACTGTAGAACTCTGAACCCCTATAGTGAGTCGTATTACCGGCCTCAATCGAA	CGATTGAGGCCGGTAATACGACTCACTATAGGGGTTCAGAGTTCTACAGTCCGACGATCNNNNNNNNAGCCACGCCATG
GCGACCTANNNNNNNNGATCGTCGGACTGTAGAACTCTGAACCCCTATAGTGAGTCGTATTACCGGCCTCAATCGAA	CGATTGAGGCCGGTAATACGACTCACTATAGGGGTTCAGAGTTCTACAGTCCGACGATCNNNNNNNNTAGGTCGCCATG
TGAGTTAGNNNNNNNNGATCGTCGGACTGTAGAACTCTGAACCCCTATAGTGAGTCGTATTACCGGCCTCAATCGAA	CGATTGAGGCCGGTAATACGACTCACTATAGGGGTTCAGAGTTCTACAGTCCGACGATCNNNNNNNNCTAACTCACATG
TGACAAGCNNNNNNNNGATCGTCGGACTGTAGAACTCTGAACCCCTATAGTGAGTCGTATTACCGGCCTCAATCGAA	CGATTGAGGCCGGTAATACGACTCACTATAGGGGTTCAGAGTTCTACAGTCCGACGATCNNNNNNNNGCTTGTCACATG
TGATGGCTNNNNNNNNGATCGTCGGACTGTAGAACTCTGAACCCCTATAGTGAGTCGTATTACCGGCCTCAATCGAA	CGATTGAGGCCGGTAATACGACTCACTATAGGGGTTCAGAGTTCTACAGTCCGACGATCNNNNNNNNAGCCATCACATG
TGAACCTANNNNNNNNGATCGTCGGACTGTAGAACTCTGAACCCCTATAGTGAGTCGTATTACCGGCCTCAATCGAA	CGATTGAGGCCGGTAATACGACTCACTATAGGGGTTCAGAGTTCTACAGTCCGACGATCNNNNNNNNTAGGTTCACATG
CTCGTTAGNNNNNNNNGATCGTCGGACTGTAGAACTCTGAACCCCTATAGTGAGTCGTATTACCGGCCTCAATCGAA	CGATTGAGGCCGGTAATACGACTCACTATAGGGGTTCAGAGTTCTACAGTCCGACGATCNNNNNNNNCTAACGAGCATG
CTCCAAGCNNNNNNNNGATCGTCGGACTGTAGAACTCTGAACCCCTATAGTGAGTCGTATTACCGGCCTCAATCGAA	CGATTGAGGCCGGTAATACGACTCACTATAGGGGTTCAGAGTTCTACAGTCCGACGATCNNNNNNNNGCTTGGAGCATG
CTCTGGCTNNNNNNNNGATCGTCGGACTGTAGAACTCTGAACCCCTATAGTGAGTCGTATTACCGGCCTCAATCGAA	CGATTGAGGCCGGTAATACGACTCACTATAGGGGTTCAGAGTTCTACAGTCCGACGATCNNNNNNNNAGCCAGAGCATG
CTCACCTANNNNNNNNGATCGTCGGACTGTAGAACTCTGAACCCCTATAGTGAGTCGTATTACCGGCCTCAATCGAA	CGATTGAGGCCGGTAATACGACTCACTATAGGGGTTCAGAGTTCTACAGTCCGACGATCNNNNNNNNTAGGTGAGCATG
TCGGATTCNNNNNNNNGATCGTCGGACTGTAGAACTCTGAACCCCTATAGTGAGTCGTATTACCGGCCTCAATCGAA	CGATTGAGGCCGGTAATACGACTCACTATAGGGGTTCAGAGTTCTACAGTCCGACGATCNNNNNNNNGAATCCGACATG
TCGCGAATNNNNNNNNGATCGTCGGACTGTAGAACTCTGAACCCCTATAGTGAGTCGTATTACCGGCCTCAATCGAA	CGATTGAGGCCGGTAATACGACTCACTATAGGGGTTCAGAGTTCTACAGTCCGACGATCNNNNNNNNATTCGCGACATG
TCGTCGGANNNNNNNNGATCGTCGGACTGTAGAACTCTGAACCCCTATAGTGAGTCGTATTACCGGCCTCAATCGAA	CGATTGAGGCCGGTAATACGACTCACTATAGGGGTTCAGAGTTCTACAGTCCGACGATCNNNNNNNNTCCGACGACATG
TCGATCCGNNNNNNNNGATCGTCGGACTGTAGAACTCTGAACCCCTATAGTGAGTCGTATTACCGGCCTCAATCGAA	CGATTGAGGCCGGTAATACGACTCACTATAGGGGTTCAGAGTTCTACAGTCCGACGATCNNNNNNNNCGGATCGACATG
GATGATTCNNNNNNNNGATCGTCGGACTGTAGAACTCTGAACCCCTATAGTGAGTCGTATTACCGGCCTCAATCGAA	CGATTGAGGCCGGTAATACGACTCACTATAGGGGTTCAGAGTTCTACAGTCCGACGATCNNNNNNNNGAATCATCCATG
GATCGAATNNNNNNNNGATCGTCGGACTGTAGAACTCTGAACCCCTATAGTGAGTCGTATTACCGGCCTCAATCGAA	CGATTGAGGCCGGTAATACGACTCACTATAGGGGTTCAGAGTTCTACAGTCCGACGATCNNNNNNNNATTCGATCCATG
GATTCGGANNNNNNNNGATCGTCGGACTGTAGAACTCTGAACCCCTATAGTGAGTCGTATTACCGGCCTCAATCGAA	CGATTGAGGCCGGTAATACGACTCACTATAGGGGTTCAGAGTTCTACAGTCCGACGATCNNNNNNNNTCCGAATCCATG
GATATCCGNNNNNNNNGATCGTCGGACTGTAGAACTCTGAACCCCTATAGTGAGTCGTATTACCGGCCTCAATCGAA	CGATTGAGGCCGGTAATACGACTCACTATAGGGGTTCAGAGTTCTACAGTCCGACGATCNNNNNNNNCGGATATCCATG
CGAGATTCNNNNNNNNGATCGTCGGACTGTAGAACTCTGAACCCCTATAGTGAGTCGTATTACCGGCCTCAATCGAA	CGATTGAGGCCGGTAATACGACTCACTATAGGGGTTCAGAGTTCTACAGTCCGACGATCNNNNNNNNGAATCTCGCATG
CGACGAATNNNNNNNNGATCGTCGGACTGTAGAACTCTGAACCCCTATAGTGAGTCGTATTACCGGCCTCAATCGAA	CGATTGAGGCCGGTAATACGACTCACTATAGGGGTTCAGAGTTCTACAGTCCGACGATCNNNNNNNNATTCGTCGCATG
CGATCGGANNNNNNNNGATCGTCGGACTGTAGAACTCTGAACCCCTATAGTGAGTCGTATTACCGGCCTCAATCGAA	CGATTGAGGCCGGTAATACGACTCACTATAGGGGTTCAGAGTTCTACAGTCCGACGATCNNNNNNNNTCCGATCGCATG
CGAATCCGNNNNNNNNGATCGTCGGACTGTAGAACTCTGAACCCCTATAGTGAGTCGTATTACCGGCCTCAATCGAA	CGATTGAGGCCGGTAATACGACTCACTATAGGGGTTCAGAGTTCTACAGTCCGACGATCNNNNNNNNCGGATTCGCATG
ATCGATTCNNNNNNNNGATCGTCGGACTGTAGAACTCTGAACCCCTATAGTGAGTCGTATTACCGGCCTCAATCGAA	CGATTGAGGCCGGTAATACGACTCACTATAGGGGTTCAGAGTTCTACAGTCCGACGATCNNNNNNNNGAATCGATCATG
ATCCGAATNNNNNNNNGATCGTCGGACTGTAGAACTCTGAACCCCTATAGTGAGTCGTATTACCGGCCTCAATCGAA	CGATTGAGGCCGGTAATACGACTCACTATAGGGGTTCAGAGTTCTACAGTCCGACGATCNNNNNNNNATTCGGATCATG
ATCTCGGANNNNNNNNGATCGTCGGACTGTAGAACTCTGAACCCCTATAGTGAGTCGTATTACCGGCCTCAATCGAA	CGATTGAGGCCGGTAATACGACTCACTATAGGGGTTCAGAGTTCTACAGTCCGACGATCNNNNNNNNTCCGAGATCATG
ATCATCCGNNNNNNNNGATCGTCGGACTGTAGAACTCTGAACCCCTATAGTGAGTCGTATTACCGGCCTCAATCGAA	CGATTGAGGCCGGTAATACGACTCACTATAGGGGTTCAGAGTTCTACAGTCCGACGATCNNNNNNNNCGGATGATCATG
TCGACGCTNNNNNNNNGATCGTCGGACTGTAGAACTCTGAACCCCTATAGTGAGTCGTATTACCGGCCTCAATCGAA	CGATTGAGGCCGGTAATACGACTCACTATAGGGGTTCAGAGTTCTACAGTCCGACGATCNNNNNNNNAGCGTCGACATG
TCGGTCTANNNNNNNNGATCGTCGGACTGTAGAACTCTGAACCCCTATAGTGAGTCGTATTACCGGCCTCAATCGAA	CGATTGAGGCCGGTAATACGACTCACTATAGGGGTTCAGAGTTCTACAGTCCGACGATCNNNNNNNNTAGACCGACATG
TCGCATAGNNNNNNNNGATCGTCGGACTGTAGAACTCTGAACCCCTATAGTGAGTCGTATTACCGGCCTCAATCGAA	CGATTGAGGCCGGTAATACGACTCACTATAGGGGTTCAGAGTTCTACAGTCCGACGATCNNNNNNNNCTATGCGACATG
TCGTGAGCNNNNNNNNGATCGTCGGACTGTAGAACTCTGAACCCCTATAGTGAGTCGTATTACCGGCCTCAATCGAA	CGATTGAGGCCGGTAATACGACTCACTATAGGGGTTCAGAGTTCTACAGTCCGACGATCNNNNNNNNGCTCACGACATG
GATACGCTNNNNNNNNGATCGTCGGACTGTAGAACTCTGAACCCCTATAGTGAGTCGTATTACCGGCCTCAATCGAA	CGATTGAGGCCGGTAATACGACTCACTATAGGGGTTCAGAGTTCTACAGTCCGACGATCNNNNNNNNAGCGTATCCATG
GATGTCTANNNNNNNNGATCGTCGGACTGTAGAACTCTGAACCCCTATAGTGAGTCGTATTACCGGCCTCAATCGAA	CGATTGAGGCCGGTAATACGACTCACTATAGGGGTTCAGAGTTCTACAGTCCGACGATCNNNNNNNNTAGACATCCATG
GATCATAGNNNNNNNNGATCGTCGGACTGTAGAACTCTGAACCCCTATAGTGAGTCGTATTACCGGCCTCAATCGAA	CGATTGAGGCCGGTAATACGACTCACTATAGGGGTTCAGAGTTCTACAGTCCGACGATCNNNNNNNNCTATGATCCATG
GATTGAGCNNNNNNNNGATCGTCGGACTGTAGAACTCTGAACCCCTATAGTGAGTCGTATTACCGGCCTCAATCGAA	CGATTGAGGCCGGTAATACGACTCACTATAGGGGTTCAGAGTTCTACAGTCCGACGATCNNNNNNNNGCTCAATCCATG
CGAACGCTNNNNNNNNGATCGTCGGACTGTAGAACTCTGAACCCCTATAGTGAGTCGTATTACCGGCCTCAATCGAA	CGATTGAGGCCGGTAATACGACTCACTATAGGGGTTCAGAGTTCTACAGTCCGACGATCNNNNNNNNAGCGTTCGCATG
CGAGTCTANNNNNNNNGATCGTCGGACTGTAGAACTCTGAACCCCTATAGTGAGTCGTATTACCGGCCTCAATCGAA	CGATTGAGGCCGGTAATACGACTCACTATAGGGGTTCAGAGTTCTACAGTCCGACGATCNNNNNNNNTAGACTCGCATG
CGACATAGNNNNNNNNGATCGTCGGACTGTAGAACTCTGAACCCCTATAGTGAGTCGTATTACCGGCCTCAATCGAA	CGATTGAGGCCGGTAATACGACTCACTATAGGGGTTCAGAGTTCTACAGTCCGACGATCNNNNNNNNCTATGTCGCATG
CGATGAGCNNNNNNNNGATCGTCGGACTGTAGAACTCTGAACCCCTATAGTGAGTCGTATTACCGGCCTCAATCGAA	CGATTGAGGCCGGTAATACGACTCACTATAGGGGTTCAGAGTTCTACAGTCCGACGATCNNNNNNNNGCTCATCGCATG
ATCACGCTNNNNNNNNGATCGTCGGACTGTAGAACTCTGAACCCCTATAGTGAGTCGTATTACCGGCCTCAATCGAA	CGATTGAGGCCGGTAATACGACTCACTATAGGGGTTCAGAGTTCTACAGTCCGACGATCNNNNNNNNAGCGTGATCATG
ATCGTCTANNNNNNNNGATCGTCGGACTGTAGAACTCTGAACCCCTATAGTGAGTCGTATTACCGGCCTCAATCGAA	CGATTGAGGCCGGTAATACGACTCACTATAGGGGTTCAGAGTTCTACAGTCCGACGATCNNNNNNNNTAGACGATCATG
ATCCATAGNNNNNNNNGATCGTCGGACTGTAGAACTCTGAACCCCTATAGTGAGTCGTATTACCGGCCTCAATCGAA	CGATTGAGGCCGGTAATACGACTCACTATAGGGGTTCAGAGTTCTACAGTCCGACGATCNNNNNNNNCTATGGATCATG
ATCTGAGCNNNNNNNNGATCGTCGGACTGTAGAACTCTGAACCCCTATAGTGAGTCGTATTACCGGCCTCAATCGAA	CGATTGAGGCCGGTAATACGACTCACTATAGGGGTTCAGAGTTCTACAGTCCGACGATCNNNNNNNNGCTCAGATCATG
TCGTCAGTNNNNNNNNGATCGTCGGACTGTAGAACTCTGAACCCCTATAGTGAGTCGTATTACCGGCCTCAATCGAA	CGATTGAGGCCGGTAATACGACTCACTATAGGGGTTCAGAGTTCTACAGTCCGACGATCNNNNNNNNACTGACGACATG
TCGATGCANNNNNNNNGATCGTCGGACTGTAGAACTCTGAACCCCTATAGTGAGTCGTATTACCGGCCTCAATCGAA	CGATTGAGGCCGGTAATACGACTCACTATAGGGGTTCAGAGTTCTACAGTCCGACGATCNNNNNNNNTGCATCGACATG
TCGGACTGNNNNNNNNGATCGTCGGACTGTAGAACTCTGAACCCCTATAGTGAGTCGTATTACCGGCCTCAATCGAA	CGATTGAGGCCGGTAATACGACTCACTATAGGGGTTCAGAGTTCTACAGTCCGACGATCNNNNNNNNCAGTCCGACATG
TCGCGTACNNNNNNNNGATCGTCGGACTGTAGAACTCTGAACCCCTATAGTGAGTCGTATTACCGGCCTCAATCGAA	CGATTGAGGCCGGTAATACGACTCACTATAGGGGTTCAGAGTTCTACAGTCCGACGATCNNNNNNNNGTACGCGACATG
GATTCAGTNNNNNNNNGATCGTCGGACTGTAGAACTCTGAACCCCTATAGTGAGTCGTATTACCGGCCTCAATCGAA	CGATTGAGGCCGGTAATACGACTCACTATAGGGGTTCAGAGTTCTACAGTCCGACGATCNNNNNNNNACTGAATCCATG
GATATGCANNNNNNNNGATCGTCGGACTGTAGAACTCTGAACCCCTATAGTGAGTCGTATTACCGGCCTCAATCGAA	CGATTGAGGCCGGTAATACGACTCACTATAGGGGTTCAGAGTTCTACAGTCCGACGATCNNNNNNNNTGCATATCCATG
GATGACTGNNNNNNNNGATCGTCGGACTGTAGAACTCTGAACCCCTATAGTGAGTCGTATTACCGGCCTCAATCGAA	CGATTGAGGCCGGTAATACGACTCACTATAGGGGTTCAGAGTTCTACAGTCCGACGATCNNNNNNNNCAGTCATCCATG
GATCGTACNNNNNNNNGATCGTCGGACTGTAGAACTCTGAACCCCTATAGTGAGTCGTATTACCGGCCTCAATCGAA	CGATTGAGGCCGGTAATACGACTCACTATAGGGGTTCAGAGTTCTACAGTCCGACGATCNNNNNNNNGTACGATCCATG
CGATCAGTNNNNNNNNGATCGTCGGACTGTAGAACTCTGAACCCCTATAGTGAGTCGTATTACCGGCCTCAATCGAA	CGATTGAGGCCGGTAATACGACTCACTATAGGGGTTCAGAGTTCTACAGTCCGACGATCNNNNNNNNACTGATCGCATG
CGAATGCANNNNNNNNGATCGTCGGACTGTAGAACTCTGAACCCCTATAGTGAGTCGTATTACCGGCCTCAATCGAA	CGATTGAGGCCGGTAATACGACTCACTATAGGGGTTCAGAGTTCTACAGTCCGACGATCNNNNNNNNTGCATTCGCATG
CGAGACTGNNNNNNNNGATCGTCGGACTGTAGAACTCTGAACCCCTATAGTGAGTCGTATTACCGGCCTCAATCGAA	CGATTGAGGCCGGTAATACGACTCACTATAGGGGTTCAGAGTTCTACAGTCCGACGATCNNNNNNNNCAGTCTCGCATG
CGACGTACNNNNNNNNGATCGTCGGACTGTAGAACTCTGAACCCCTATAGTGAGTCGTATTACCGGCCTCAATCGAA	CGATTGAGGCCGGTAATACGACTCACTATAGGGGTTCAGAGTTCTACAGTCCGACGATCNNNNNNNNGTACGTCGCATG
ATCTCAGTNNNNNNNNGATCGTCGGACTGTAGAACTCTGAACCCCTATAGTGAGTCGTATTACCGGCCTCAATCGAA	CGATTGAGGCCGGTAATACGACTCACTATAGGGGTTCAGAGTTCTACAGTCCGACGATCNNNNNNNNACTGAGATCATG
ATCATGCANNNNNNNNGATCGTCGGACTGTAGAACTCTGAACCCCTATAGTGAGTCGTATTACCGGCCTCAATCGAA	CGATTGAGGCCGGTAATACGACTCACTATAGGGGTTCAGAGTTCTACAGTCCGACGATCNNNNNNNNTGCATGATCATG
ATCGACTGNNNNNNNNGATCGTCGGACTGTAGAACTCTGAACCCCTATAGTGAGTCGTATTACCGGCCTCAATCGAA	CGATTGAGGCCGGTAATACGACTCACTATAGGGGTTCAGAGTTCTACAGTCCGACGATCNNNNNNNNCAGTCGATCATG
ATCCGTACNNNNNNNNGATCGTCGGACTGTAGAACTCTGAACCCCTATAGTGAGTCGTATTACCGGCCTCAATCGAA	CGATTGAGGCCGGTAATACGACTCACTATAGGGGTTCAGAGTTCTACAGTCCGACGATCNNNNNNNNGTACGGATCATG
TCGGTACANNNNNNNNGATCGTCGGACTGTAGAACTCTGAACCCCTATAGTGAGTCGTATTACCGGCCTCAATCGAA	CGATTGAGGCCGGTAATACGACTCACTATAGGGGTTCAGAGTTCTACAGTCCGACGATCNNNNNNNNTGTACCGACATG
TCGCAGTGNNNNNNNNGATCGTCGGACTGTAGAACTCTGAACCCCTATAGTGAGTCGTATTACCGGCCTCAATCGAA	CGATTGAGGCCGGTAATACGACTCACTATAGGGGTTCAGAGTTCTACAGTCCGACGATCNNNNNNNNCACTGCGACATG
TCGTGCACNNNNNNNNGATCGTCGGACTGTAGAACTCTGAACCCCTATAGTGAGTCGTATTACCGGCCTCAATCGAA	CGATTGAGGCCGGTAATACGACTCACTATAGGGGTTCAGAGTTCTACAGTCCGACGATCNNNNNNNNGTGCACGACATG
TCGACTGTNNNNNNNNGATCGTCGGACTGTAGAACTCTGAACCCCTATAGTGAGTCGTATTACCGGCCTCAATCGAA	CGATTGAGGCCGGTAATACGACTCACTATAGGGGTTCAGAGTTCTACAGTCCGACGATCNNNNNNNNACAGTCGACATG
GATGTACANNNNNNNNGATCGTCGGACTGTAGAACTCTGAACCCCTATAGTGAGTCGTATTACCGGCCTCAATCGAA	CGATTGAGGCCGGTAATACGACTCACTATAGGGGTTCAGAGTTCTACAGTCCGACGATCNNNNNNNNTGTACATCCATG
GATCAGTGNNNNNNNNGATCGTCGGACTGTAGAACTCTGAACCCCTATAGTGAGTCGTATTACCGGCCTCAATCGAA	CGATTGAGGCCGGTAATACGACTCACTATAGGGGTTCAGAGTTCTACAGTCCGACGATCNNNNNNNNCACTGATCCATG
GATTGCACNNNNNNNNGATCGTCGGACTGTAGAACTCTGAACCCCTATAGTGAGTCGTATTACCGGCCTCAATCGAA	CGATTGAGGCCGGTAATACGACTCACTATAGGGGTTCAGAGTTCTACAGTCCGACGATCNNNNNNNNGTGCAATCCATG
GATACTGTNNNNNNNNGATCGTCGGACTGTAGAACTCTGAACCCCTATAGTGAGTCGTATTACCGGCCTCAATCGAA	CGATTGAGGCCGGTAATACGACTCACTATAGGGGTTCAGAGTTCTACAGTCCGACGATCNNNNNNNNACAGTATCCATG

## Sheet: 384 adapters
Forward oligo sequence (5'-3')	Reverse oligo sequence (5'-3')
CAGAAGAGTTCNNNNNNNNGATCGTCGGACTGTAGAACTCTGAACCCCTATAGTGAGTCGTATTACCGGCCTCAATCGAA	CGATTGAGGCCGGTAATACGACTCACTATAGGGGTTCAGAGTTCTACAGTCCGACGATCNNNNNNNNGAACTCTTCTGCATG
ATCATGTTCGANNNNNNNNGATCGTCGGACTGTAGAACTCTGAACCCCTATAGTGAGTCGTATTACCGGCCTCAATCGAA	CGATTGAGGCCGGTAATACGACTCACTATAGGGGTTCAGAGTTCTACAGTCCGACGATCNNNNNNNNTCGAACATGATCATG
CGAGCTATGCCNNNNNNNNGATCGTCGGACTGTAGAACTCTGAACCCCTATAGTGAGTCGTATTACCGGCCTCAATCGAA	CGATTGAGGCCGGTAATACGACTCACTATAGGGGTTCAGAGTTCTACAGTCCGACGATCNNNNNNNNGGCATAGCTCGCATG
TCGCGGCTGTTNNNNNNNNGATCGTCGGACTGTAGAACTCTGAACCCCTATAGTGAGTCGTATTACCGGCCTCAATCGAA	CGATTGAGGCCGGTAATACGACTCACTATAGGGGTTCAGAGTTCTACAGTCCGACGATCNNNNNNNNAACAGCCGCGACATG
ACACACAGAGGNNNNNNNNGATCGTCGGACTGTAGAACTCTGAACCCCTATAGTGAGTCGTATTACCGGCCTCAATCGAA	CGATTGAGGCCGGTAATACGACTCACTATAGGGGTTCAGAGTTCTACAGTCCGACGATCNNNNNNNNCCTCTGTGTGTCATG
TGCCGTTGGCTNNNNNNNNGATCGTCGGACTGTAGAACTCTGAACCCCTATAGTGAGTCGTATTACCGGCCTCAATCGAA	CGATTGAGGCCGGTAATACGACTCACTATAGGGGTTCAGAGTTCTACAGTCCGACGATCNNNNNNNNAGCCAACGGCACATG
CGCGAAGTCATNNNNNNNNGATCGTCGGACTGTAGAACTCTGAACCCCTATAGTGAGTCGTATTACCGGCCTCAATCGAA	CGATTGAGGCCGGTAATACGACTCACTATAGGGGTTCAGAGTTCTACAGTCCGACGATCNNNNNNNNATGACTTCGCGCATG
TGACGACCGAGNNNNNNNNGATCGTCGGACTGTAGAACTCTGAACCCCTATAGTGAGTCGTATTACCGGCCTCAATCGAA	CGATTGAGGCCGGTAATACGACTCACTATAGGGGTTCAGAGTTCTACAGTCCGACGATCNNNNNNNNCTCGGTCGTCACATG
CCACAATTACCNNNNNNNNGATCGTCGGACTGTAGAACTCTGAACCCCTATAGTGAGTCGTATTACCGGCCTCAATCGAA	CGATTGAGGCCGGTAATACGACTCACTATAGGGGTTCAGAGTTCTACAGTCCGACGATCNNNNNNNNGGTAATTGTGGCATG
ACTTGGACCGGNNNNNNNNGATCGTCGGACTGTAGAACTCTGAACCCCTATAGTGAGTCGTATTACCGGCCTCAATCGAA	CGATTGAGGCCGGTAATACGACTCACTATAGGGGTTCAGAGTTCTACAGTCCGACGATCNNNNNNNNCCGGTCCAAGTCATG
GTCGTAGATCANNNNNNNNGATCGTCGGACTGTAGAACTCTGAACCCCTATAGTGAGTCGTATTACCGGCCTCAATCGAA	CGATTGAGGCCGGTAATACGACTCACTATAGGGGTTCAGAGTTCTACAGTCCGACGATCNNNNNNNNTGATCTACGACCATG
GGTCTGTGAGGNNNNNNNNGATCGTCGGACTGTAGAACTCTGAACCCCTATAGTGAGTCGTATTACCGGCCTCAATCGAA	CGATTGAGGCCGGTAATACGACTCACTATAGGGGTTCAGAGTTCTACAGTCCGACGATCNNNNNNNNCCTCACAGACCCATG
GCATCTAGCTANNNNNNNNGATCGTCGGACTGTAGAACTCTGAACCCCTATAGTGAGTCGTATTACCGGCCTCAATCGAA	CGATTGAGGCCGGTAATACGACTCACTATAGGGGTTCAGAGTTCTACAGTCCGACGATCNNNNNNNNTAGCTAGATGCCATG
CGTACACTCTGNNNNNNNNGATCGTCGGACTGTAGAACTCTGAACCCCTATAGTGAGTCGTATTACCGGCCTCAATCGAA	CGATTGAGGCCGGTAATACGACTCACTATAGGGGTTCAGAGTTCTACAGTCCGACGATCNNNNNNNNCAGAGTGTACGCATG
GGCACAGTATCNNNNNNNNGATCGTCGGACTGTAGAACTCTGAACCCCTATAGTGAGTCGTATTACCGGCCTCAATCGAA	CGATTGAGGCCGGTAATACGACTCACTATAGGGGTTCAGAGTTCTACAGTCCGACGATCNNNNNNNNGATACTGTGCCCATG
TAGACGTGAACNNNNNNNNGATCGTCGGACTGTAGAACTCTGAACCCCTATAGTGAGTCGTATTACCGGCCTCAATCGAA	CGATTGAGGCCGGTAATACGACTCACTATAGGGGTTCAGAGTTCTACAGTCCGACGATCNNNNNNNNGTTCACGTCTACATG
CCAATGGTCAANNNNNNNNGATCGTCGGACTGTAGAACTCTGAACCCCTATAGTGAGTCGTATTACCGGCCTCAATCGAA	CGATTGAGGCCGGTAATACGACTCACTATAGGGGTTCAGAGTTCTACAGTCCGACGATCNNNNNNNNTTGACCATTGGCATG
TCGTCATGCGGNNNNNNNNGATCGTCGGACTGTAGAACTCTGAACCCCTATAGTGAGTCGTATTACCGGCCTCAATCGAA	CGATTGAGGCCGGTAATACGACTCACTATAGGGGTTCAGAGTTCTACAGTCCGACGATCNNNNNNNNCCGCATGACGACATG
ATGTGAAGCGTNNNNNNNNGATCGTCGGACTGTAGAACTCTGAACCCCTATAGTGAGTCGTATTACCGGCCTCAATCGAA	CGATTGAGGCCGGTAATACGACTCACTATAGGGGTTCAGAGTTCTACAGTCCGACGATCNNNNNNNNACGCTTCACATCATG
GGCTGAGAAGGNNNNNNNNGATCGTCGGACTGTAGAACTCTGAACCCCTATAGTGAGTCGTATTACCGGCCTCAATCGAA	CGATTGAGGCCGGTAATACGACTCACTATAGGGGTTCAGAGTTCTACAGTCCGACGATCNNNNNNNNCCTTCTCAGCCCATG
GTACCGAGAACNNNNNNNNGATCGTCGGACTGTAGAACTCTGAACCCCTATAGTGAGTCGTATTACCGGCCTCAATCGAA	CGATTGAGGCCGGTAATACGACTCACTATAGGGGTTCAGAGTTCTACAGTCCGACGATCNNNNNNNNGTTCTCGGTACCATG
CTTCAGCAGTTNNNNNNNNGATCGTCGGACTGTAGAACTCTGAACCCCTATAGTGAGTCGTATTACCGGCCTCAATCGAA	CGATTGAGGCCGGTAATACGACTCACTATAGGGGTTCAGAGTTCTACAGTCCGACGATCNNNNNNNNAACTGCTGAAGCATG
ATTGGTGCTCCNNNNNNNNGATCGTCGGACTGTAGAACTCTGAACCCCTATAGTGAGTCGTATTACCGGCCTCAATCGAA	CGATTGAGGCCGGTAATACGACTCACTATAGGGGTTCAGAGTTCTACAGTCCGACGATCNNNNNNNNGGAGCACCAATCATG
CTTGATCGTGTNNNNNNNNGATCGTCGGACTGTAGAACTCTGAACCCCTATAGTGAGTCGTATTACCGGCCTCAATCGAA	CGATTGAGGCCGGTAATACGACTCACTATAGGGGTTCAGAGTTCTACAGTCCGACGATCNNNNNNNNACACGATCAAGCATG
CATGAGGCGCANNNNNNNNGATCGTCGGACTGTAGAACTCTGAACCCCTATAGTGAGTCGTATTACCGGCCTCAATCGAA	CGATTGAGGCCGGTAATACGACTCACTATAGGGGTTCAGAGTTCTACAGTCCGACGATCNNNNNNNNTGCGCCTCATGCATG
TGCTATGGCAGNNNNNNNNGATCGTCGGACTGTAGAACTCTGAACCCCTATAGTGAGTCGTATTACCGGCCTCAATCGAA	CGATTGAGGCCGGTAATACGACTCACTATAGGGGTTCAGAGTTCTACAGTCCGACGATCNNNNNNNNCTGCCATAGCACATG
AGCTATTCTGANNNNNNNNGATCGTCGGACTGTAGAACTCTGAACCCCTATAGTGAGTCGTATTACCGGCCTCAATCGAA	CGATTGAGGCCGGTAATACGACTCACTATAGGGGTTCAGAGTTCTACAGTCCGACGATCNNNNNNNNTCAGAATAGCTCATG
GATTAACACGTNNNNNNNNGATCGTCGGACTGTAGAACTCTGAACCCCTATAGTGAGTCGTATTACCGGCCTCAATCGAA	CGATTGAGGCCGGTAATACGACTCACTATAGGGGTTCAGAGTTCTACAGTCCGACGATCNNNNNNNNACGTGTTAATCCATG
TTCAGTCCAGCNNNNNNNNGATCGTCGGACTGTAGAACTCTGAACCCCTATAGTGAGTCGTATTACCGGCCTCAATCGAA	CGATTGAGGCCGGTAATACGACTCACTATAGGGGTTCAGAGTTCTACAGTCCGACGATCNNNNNNNNGCTGGACTGAACATG
AATCTCTCTACNNNNNNNNGATCGTCGGACTGTAGAACTCTGAACCCCTATAGTGAGTCGTATTACCGGCCTCAATCGAA	CGATTGAGGCCGGTAATACGACTCACTATAGGGGTTCAGAGTTCTACAGTCCGACGATCNNNNNNNNGTAGAGAGATTCATG
CACATGCGGTANNNNNNNNGATCGTCGGACTGTAGAACTCTGAACCCCTATAGTGAGTCGTATTACCGGCCTCAATCGAA	CGATTGAGGCCGGTAATACGACTCACTATAGGGGTTCAGAGTTCTACAGTCCGACGATCNNNNNNNNTACCGCATGTGCATG
GGAGGCCATCANNNNNNNNGATCGTCGGACTGTAGAACTCTGAACCCCTATAGTGAGTCGTATTACCGGCCTCAATCGAA	CGATTGAGGCCGGTAATACGACTCACTATAGGGGTTCAGAGTTCTACAGTCCGACGATCNNNNNNNNTGATGGCCTCCCATG
TGCGTGAGGCANNNNNNNNGATCGTCGGACTGTAGAACTCTGAACCCCTATAGTGAGTCGTATTACCGGCCTCAATCGAA	CGATTGAGGCCGGTAATACGACTCACTATAGGGGTTCAGAGTTCTACAGTCCGACGATCNNNNNNNNTGCCTCACGCACATG
CTAAGCGAATANNNNNNNNGATCGTCGGACTGTAGAACTCTGAACCCCTATAGTGAGTCGTATTACCGGCCTCAATCGAA	CGATTGAGGCCGGTAATACGACTCACTATAGGGGTTCAGAGTTCTACAGTCCGACGATCNNNNNNNNTATTCGCTTAGCATG
CAATGTCGACGNNNNNNNNGATCGTCGGACTGTAGAACTCTGAACCCCTATAGTGAGTCGTATTACCGGCCTCAATCGAA	CGATTGAGGCCGGTAATACGACTCACTATAGGGGTTCAGAGTTCTACAGTCCGACGATCNNNNNNNNCGTCGACATTGCATG
TCTCGTTACATNNNNNNNNGATCGTCGGACTGTAGAACTCTGAACCCCTATAGTGAGTCGTATTACCGGCCTCAATCGAA	CGATTGAGGCCGGTAATACGACTCACTATAGGGGTTCAGAGTTCTACAGTCCGACGATCNNNNNNNNATGTAACGAGACATG
AATATAGACCGNNNNNNNNGATCGTCGGACTGTAGAACTCTGAACCCCTATAGTGAGTCGTATTACCGGCCTCAATCGAA	CGATTGAGGCCGGTAATACGACTCACTATAGGGGTTCAGAGTTCTACAGTCCGACGATCNNNNNNNNCGGTCTATATTCATG
CCTATCATGCTNNNNNNNNGATCGTCGGACTGTAGAACTCTGAACCCCTATAGTGAGTCGTATTACCGGCCTCAATCGAA	CGATTGAGGCCGGTAATACGACTCACTATAGGGGTTCAGAGTTCTACAGTCCGACGATCNNNNNNNNAGCATGATAGGCATG
CACGACAACTCNNNNNNNNGATCGTCGGACTGTAGAACTCTGAACCCCTATAGTGAGTCGTATTACCGGCCTCAATCGAA	CGATTGAGGCCGGTAATACGACTCACTATAGGGGTTCAGAGTTCTACAGTCCGACGATCNNNNNNNNGAGTTGTCGTGCATG
CCTGCAGATGANNNNNNNNGATCGTCGGACTGTAGAACTCTGAACCCCTATAGTGAGTCGTATTACCGGCCTCAATCGAA	CGATTGAGGCCGGTAATACGACTCACTATAGGGGTTCAGAGTTCTACAGTCCGACGATCNNNNNNNNTCATCTGCAGGCATG
AGAGCTGCATGNNNNNNNNGATCGTCGGACTGTAGAACTCTGAACCCCTATAGTGAGTCGTATTACCGGCCTCAATCGAA	CGATTGAGGCCGGTAATACGACTCACTATAGGGGTTCAGAGTTCTACAGTCCGACGATCNNNNNNNNCATGCAGCTCTCATG
TGACCTTCTCANNNNNNNNGATCGTCGGACTGTAGAACTCTGAACCCCTATAGTGAGTCGTATTACCGGCCTCAATCGAA	CGATTGAGGCCGGTAATACGACTCACTATAGGGGTTCAGAGTTCTACAGTCCGACGATCNNNNNNNNTGAGAAGGTCACATG
GAATGGCTAACNNNNNNNNGATCGTCGGACTGTAGAACTCTGAACCCCTATAGTGAGTCGTATTACCGGCCTCAATCGAA	CGATTGAGGCCGGTAATACGACTCACTATAGGGGTTCAGAGTTCTACAGTCCGACGATCNNNNNNNNGTTAGCCATTCCATG
ACCTTGTCGACNNNNNNNNGATCGTCGGACTGTAGAACTCTGAACCCCTATAGTGAGTCGTATTACCGGCCTCAATCGAA	CGATTGAGGCCGGTAATACGACTCACTATAGGGGTTCAGAGTTCTACAGTCCGACGATCNNNNNNNNGTCGACAAGGTCATG
TTGATGCCGTCNNNNNNNNGATCGTCGGACTGTAGAACTCTGAACCCCTATAGTGAGTCGTATTACCGGCCTCAATCGAA	CGATTGAGGCCGGTAATACGACTCACTATAGGGGTTCAGAGTTCTACAGTCCGACGATCNNNNNNNNGACGGCATCAACATG
CTTGACTGGTANNNNNNNNGATCGTCGGACTGTAGAACTCTGAACCCCTATAGTGAGTCGTATTACCGGCCTCAATCGAA	CGATTGAGGCCGGTAATACGACTCACTATAGGGGTTCAGAGTTCTACAGTCCGACGATCNNNNNNNNTACCAGTCAAGCATG
ACTCAGTGCGANNNNNNNNGATCGTCGGACTGTAGAACTCTGAACCCCTATAGTGAGTCGTATTACCGGCCTCAATCGAA	CGATTGAGGCCGGTAATACGACTCACTATAGGGGTTCAGAGTTCTACAGTCCGACGATCNNNNNNNNTCGCACTGAGTCATG
TAAGGCCGGATNNNNNNNNGATCGTCGGACTGTAGAACTCTGAACCCCTATAGTGAGTCGTATTACCGGCCTCAATCGAA	CGATTGAGGCCGGTAATACGACTCACTATAGGGGTTCAGAGTTCTACAGTCCGACGATCNNNNNNNNATCCGGCCTTACATG
CGAATCCGCTTNNNNNNNNGATCGTCGGACTGTAGAACTCTGAACCCCTATAGTGAGTCGTATTACCGGCCTCAATCGAA	CGATTGAGGCCGGTAATACGACTCACTATAGGGGTTCAGAGTTCTACAGTCCGACGATCNNNNNNNNAAGCGGATTCGCATG
ATCGGATCAGGNNNNNNNNGATCGTCGGACTGTAGAACTCTGAACCCCTATAGTGAGTCGTATTACCGGCCTCAATCGAA	CGATTGAGGCCGGTAATACGACTCACTATAGGGGTTCAGAGTTCTACAGTCCGACGATCNNNNNNNNCCTGATCCGATCATG
GTCCACGTAGCNNNNNNNNGATCGTCGGACTGTAGAACTCTGAACCCCTATAGTGAGTCGTATTACCGGCCTCAATCGAA	CGATTGAGGCCGGTAATACGACTCACTATAGGGGTTCAGAGTTCTACAGTCCGACGATCNNNNNNNNGCTACGTGGACCATG
TACCATAATGGNNNNNNNNGATCGTCGGACTGTAGAACTCTGAACCCCTATAGTGAGTCGTATTACCGGCCTCAATCGAA	CGATTGAGGCCGGTAATACGACTCACTATAGGGGTTCAGAGTTCTACAGTCCGACGATCNNNNNNNNCCATTATGGTACATG
TATGTGTTCTCNNNNNNNNGATCGTCGGACTGTAGAACTCTGAACCCCTATAGTGAGTCGTATTACCGGCCTCAATCGAA	CGATTGAGGCCGGTAATACGACTCACTATAGGGGTTCAGAGTTCTACAGTCCGACGATCNNNNNNNNGAGAACACATACATG
ATGTTGTGTGGNNNNNNNNGATCGTCGGACTGTAGAACTCTGAACCCCTATAGTGAGTCGTATTACCGGCCTCAATCGAA	CGATTGAGGCCGGTAATACGACTCACTATAGGGGTTCAGAGTTCTACAGTCCGACGATCNNNNNNNNCCACACAACATCATG
AGGAGCCTAAGNNNNNNNNGATCGTCGGACTGTAGAACTCTGAACCCCTATAGTGAGTCGTATTACCGGCCTCAATCGAA	CGATTGAGGCCGGTAATACGACTCACTATAGGGGTTCAGAGTTCTACAGTCCGACGATCNNNNNNNNCTTAGGCTCCTCATG
GCGACACGAGANNNNNNNNGATCGTCGGACTGTAGAACTCTGAACCCCTATAGTGAGTCGTATTACCGGCCTCAATCGAA	CGATTGAGGCCGGTAATACGACTCACTATAGGGGTTCAGAGTTCTACAGTCCGACGATCNNNNNNNNTCTCGTGTCGCCATG
CTACTACAGAANNNNNNNNGATCGTCGGACTGTAGAACTCTGAACCCCTATAGTGAGTCGTATTACCGGCCTCAATCGAA	CGATTGAGGCCGGTAATACGACTCACTATAGGGGTTCAGAGTTCTACAGTCCGACGATCNNNNNNNNTTCTGTAGTAGCATG
CCGAGGTGACTNNNNNNNNGATCGTCGGACTGTAGAACTCTGAACCCCTATAGTGAGTCGTATTACCGGCCTCAATCGAA	CGATTGAGGCCGGTAATACGACTCACTATAGGGGTTCAGAGTTCTACAGTCCGACGATCNNNNNNNNAGTCACCTCGGCATG
AGAGGACGACTNNNNNNNNGATCGTCGGACTGTAGAACTCTGAACCCCTATAGTGAGTCGTATTACCGGCCTCAATCGAA	CGATTGAGGCCGGTAATACGACTCACTATAGGGGTTCAGAGTTCTACAGTCCGACGATCNNNNNNNNAGTCGTCCTCTCATG
AGAGGCGTGAANNNNNNNNGATCGTCGGACTGTAGAACTCTGAACCCCTATAGTGAGTCGTATTACCGGCCTCAATCGAA	CGATTGAGGCCGGTAATACGACTCACTATAGGGGTTCAGAGTTCTACAGTCCGACGATCNNNNNNNNTTCACGCCTCTCATG
AGTGTGTAGCCNNNNNNNNGATCGTCGGACTGTAGAACTCTGAACCCCTATAGTGAGTCGTATTACCGGCCTCAATCGAA	CGATTGAGGCCGGTAATACGACTCACTATAGGGGTTCAGAGTTCTACAGTCCGACGATCNNNNNNNNGGCTACACACTCATG
AAGGAAGTACCNNNNNNNNGATCGTCGGACTGTAGAACTCTGAACCCCTATAGTGAGTCGTATTACCGGCCTCAATCGAA	CGATTGAGGCCGGTAATACGACTCACTATAGGGGTTCAGAGTTCTACAGTCCGACGATCNNNNNNNNGGTACTTCCTTCATG
GCGCAGATTGTNNNNNNNNGATCGTCGGACTGTAGAACTCTGAACCCCTATAGTGAGTCGTATTACCGGCCTCAATCGAA	CGATTGAGGCCGGTAATACGACTCACTATAGGGGTTCAGAGTTCTACAGTCCGACGATCNNNNNNNNACAATCTGCGCCATG
GTAATCTACCANNNNNNNNGATCGTCGGACTGTAGAACTCTGAACCCCTATAGTGAGTCGTATTACCGGCCTCAATCGAA	CGATTGAGGCCGGTAATACGACTCACTATAGGGGTTCAGAGTTCTACAGTCCGACGATCNNNNNNNNTGGTAGATTACCATG
AAGGCGACTGCNNNNNNNNGATCGTCGGACTGTAGAACTCTGAACCCCTATAGTGAGTCGTATTACCGGCCTCAATCGAA	CGATTGAGGCCGGTAATACGACTCACTATAGGGGTTCAGAGTTCTACAGTCCGACGATCNNNNNNNNGCAGTCGCCTTCATG
GCTTAAGCTGCNNNNNNNNGATCGTCGGACTGTAGAACTCTGAACCCCTATAGTGAGTCGTATTACCGGCCTCAATCGAA	CGATTGAGGCCGGTAATACGACTCACTATAGGGGTTCAGAGTTCTACAGTCCGACGATCNNNNNNNNGCAGCTTAAGCCATG
CTGATTCATGANNNNNNNNGATCGTCGGACTGTAGAACTCTGAACCCCTATAGTGAGTCGTATTACCGGCCTCAATCGAA	CGATTGAGGCCGGTAATACGACTCACTATAGGGGTTCAGAGTTCTACAGTCCGACGATCNNNNNNNNTCATGAATCAGCATG
TGACAATTCGANNNNNNNNGATCGTCGGACTGTAGAACTCTGAACCCCTATAGTGAGTCGTATTACCGGCCTCAATCGAA	CGATTGAGGCCGGTAATACGACTCACTATAGGGGTTCAGAGTTCTACAGTCCGACGATCNNNNNNNNTCGAATTGTCACATG
GCAGCAGCAGTNNNNNNNNGATCGTCGGACTGTAGAACTCTGAACCCCTATAGTGAGTCGTATTACCGGCCTCAATCGAA	CGATTGAGGCCGGTAATACGACTCACTATAGGGGTTCAGAGTTCTACAGTCCGACGATCNNNNNNNNACTGCTGCTGCCATG
ATATGTCACTCNNNNNNNNGATCGTCGGACTGTAGAACTCTGAACCCCTATAGTGAGTCGTATTACCGGCCTCAATCGAA	CGATTGAGGCCGGTAATACGACTCACTATAGGGGTTCAGAGTTCTACAGTCCGACGATCNNNNNNNNGAGTGACATATCATG
CGGTCGGTATTNNNNNNNNGATCGTCGGACTGTAGAACTCTGAACCCCTATAGTGAGTCGTATTACCGGCCTCAATCGAA	CGATTGAGGCCGGTAATACGACTCACTATAGGGGTTCAGAGTTCTACAGTCCGACGATCNNNNNNNNAATACCGACCGCATG
TGTAGGCAGCGNNNNNNNNGATCGTCGGACTGTAGAACTCTGAACCCCTATAGTGAGTCGTATTACCGGCCTCAATCGAA	CGATTGAGGCCGGTAATACGACTCACTATAGGGGTTCAGAGTTCTACAGTCCGACGATCNNNNNNNNCGCTGCCTACACATG
AACGTCGAATGNNNNNNNNGATCGTCGGACTGTAGAACTCTGAACCCCTATAGTGAGTCGTATTACCGGCCTCAATCGAA	CGATTGAGGCCGGTAATACGACTCACTATAGGGGTTCAGAGTTCTACAGTCCGACGATCNNNNNNNNCATTCGACGTTCATG
TACAGGTCCATNNNNNNNNGATCGTCGGACTGTAGAACTCTGAACCCCTATAGTGAGTCGTATTACCGGCCTCAATCGAA	CGATTGAGGCCGGTAATACGACTCACTATAGGGGTTCAGAGTTCTACAGTCCGACGATCNNNNNNNNATGGACCTGTACATG
TCGTGCTAGTANNNNNNNNGATCGTCGGACTGTAGAACTCTGAACCCCTATAGTGAGTCGTATTACCGGCCTCAATCGAA	CGATTGAGGCCGGTAATACGACTCACTATAGGGGTTCAGAGTTCTACAGTCCGACGATCNNNNNNNNTACTAGCACGACATG
AATCGGATTGANNNNNNNNGATCGTCGGACTGTAGAACTCTGAACCCCTATAGTGAGTCGTATTACCGGCCTCAATCGAA	CGATTGAGGCCGGTAATACGACTCACTATAGGGGTTCAGAGTTCTACAGTCCGACGATCNNNNNNNNTCAATCCGATTCATG
TATGACGCCGGNNNNNNNNGATCGTCGGACTGTAGAACTCTGAACCCCTATAGTGAGTCGTATTACCGGCCTCAATCGAA	CGATTGAGGCCGGTAATACGACTCACTATAGGGGTTCAGAGTTCTACAGTCCGACGATCNNNNNNNNCCGGCGTCATACATG
GGTGCAATCGTNNNNNNNNGATCGTCGGACTGTAGAACTCTGAACCCCTATAGTGAGTCGTATTACCGGCCTCAATCGAA	CGATTGAGGCCGGTAATACGACTCACTATAGGGGTTCAGAGTTCTACAGTCCGACGATCNNNNNNNNACGATTGCACCCATG
GGATTCACAGTNNNNNNNNGATCGTCGGACTGTAGAACTCTGAACCCCTATAGTGAGTCGTATTACCGGCCTCAATCGAA	CGATTGAGGCCGGTAATACGACTCACTATAGGGGTTCAGAGTTCTACAGTCCGACGATCNNNNNNNNACTGTGAATCCCATG
GATCTGTACAANNNNNNNNGATCGTCGGACTGTAGAACTCTGAACCCCTATAGTGAGTCGTATTACCGGCCTCAATCGAA	CGATTGAGGCCGGTAATACGACTCACTATAGGGGTTCAGAGTTCTACAGTCCGACGATCNNNNNNNNTTGTACAGATCCATG
GATACTCAGTANNNNNNNNGATCGTCGGACTGTAGAACTCTGAACCCCTATAGTGAGTCGTATTACCGGCCTCAATCGAA	CGATTGAGGCCGGTAATACGACTCACTATAGGGGTTCAGAGTTCTACAGTCCGACGATCNNNNNNNNTACTGAGTATCCATG
TGCAAGAACACNNNNNNNNGATCGTCGGACTGTAGAACTCTGAACCCCTATAGTGAGTCGTATTACCGGCCTCAATCGAA	CGATTGAGGCCGGTAATACGACTCACTATAGGGGTTCAGAGTTCTACAGTCCGACGATCNNNNNNNNGTGTTCTTGCACATG
CTCTCCGCTTCNNNNNNNNGATCGTCGGACTGTAGAACTCTGAACCCCTATAGTGAGTCGTATTACCGGCCTCAATCGAA	CGATTGAGGCCGGTAATACGACTCACTATAGGGGTTCAGAGTTCTACAGTCCGACGATCNNNNNNNNGAAGCGGAGAGCATG
ACTCGCCTACCNNNNNNNNGATCGTCGGACTGTAGAACTCTGAACCCCTATAGTGAGTCGTATTACCGGCCTCAATCGAA	CGATTGAGGCCGGTAATACGACTCACTATAGGGGTTCAGAGTTCTACAGTCCGACGATCNNNNNNNNGGTAGGCGAGTCATG
GAGATTCTCTCNNNNNNNNGATCGTCGGACTGTAGAACTCTGAACCCCTATAGTGAGTCGTATTACCGGCCTCAATCGAA	CGATTGAGGCCGGTAATACGACTCACTATAGGGGTTCAGAGTTCTACAGTCCGACGATCNNNNNNNNGAGAGAATCTCCATG
ATCTTAGTGCTNNNNNNNNGATCGTCGGACTGTAGAACTCTGAACCCCTATAGTGAGTCGTATTACCGGCCTCAATCGAA	CGATTGAGGCCGGTAATACGACTCACTATAGGGGTTCAGAGTTCTACAGTCCGACGATCNNNNNNNNAGCACTAAGATCATG
GCCGGATAGCTNNNNNNNNGATCGTCGGACTGTAGAACTCTGAACCCCTATAGTGAGTCGTATTACCGGCCTCAATCGAA	CGATTGAGGCCGGTAATACGACTCACTATAGGGGTTCAGAGTTCTACAGTCCGACGATCNNNNNNNNAGCTATCCGGCCATG
CGCTAGAAGGANNNNNNNNGATCGTCGGACTGTAGAACTCTGAACCCCTATAGTGAGTCGTATTACCGGCCTCAATCGAA	CGATTGAGGCCGGTAATACGACTCACTATAGGGGTTCAGAGTTCTACAGTCCGACGATCNNNNNNNNTCCTTCTAGCGCATG
GTGTAGGCCACNNNNNNNNGATCGTCGGACTGTAGAACTCTGAACCCCTATAGTGAGTCGTATTACCGGCCTCAATCGAA	CGATTGAGGCCGGTAATACGACTCACTATAGGGGTTCAGAGTTCTACAGTCCGACGATCNNNNNNNNGTGGCCTACACCATG
GAGGTTCCGGTNNNNNNNNGATCGTCGGACTGTAGAACTCTGAACCCCTATAGTGAGTCGTATTACCGGCCTCAATCGAA	CGATTGAGGCCGGTAATACGACTCACTATAGGGGTTCAGAGTTCTACAGTCCGACGATCNNNNNNNNACCGGAACCTCCATG
CCACTGTCGTTNNNNNNNNGATCGTCGGACTGTAGAACTCTGAACCCCTATAGTGAGTCGTATTACCGGCCTCAATCGAA	CGATTGAGGCCGGTAATACGACTCACTATAGGGGTTCAGAGTTCTACAGTCCGACGATCNNNNNNNNAACGACAGTGGCATG
ACCTCAGGACGNNNNNNNNGATCGTCGGACTGTAGAACTCTGAACCCCTATAGTGAGTCGTATTACCGGCCTCAATCGAA	CGATTGAGGCCGGTAATACGACTCACTATAGGGGTTCAGAGTTCTACAGTCCGACGATCNNNNNNNNCGTCCTGAGGTCATG
ATTGTCAGAGANNNNNNNNGATCGTCGGACTGTAGAACTCTGAACCCCTATAGTGAGTCGTATTACCGGCCTCAATCGAA	CGATTGAGGCCGGTAATACGACTCACTATAGGGGTTCAGAGTTCTACAGTCCGACGATCNNNNNNNNTCTCTGACAATCATG
CCAACATTGATNNNNNNNNGATCGTCGGACTGTAGAACTCTGAACCCCTATAGTGAGTCGTATTACCGGCCTCAATCGAA	CGATTGAGGCCGGTAATACGACTCACTATAGGGGTTCAGAGTTCTACAGTCCGACGATCNNNNNNNNATCAATGTTGGCATG
AGGCTAGTCACNNNNNNNNGATCGTCGGACTGTAGAACTCTGAACCCCTATAGTGAGTCGTATTACCGGCCTCAATCGAA	CGATTGAGGCCGGTAATACGACTCACTATAGGGGTTCAGAGTTCTACAGTCCGACGATCNNNNNNNNGTGACTAGCCTCATG
ATCCTTAACCGNNNNNNNNGATCGTCGGACTGTAGAACTCTGAACCCCTATAGTGAGTCGTATTACCGGCCTCAATCGAA	CGATTGAGGCCGGTAATACGACTCACTATAGGGGTTCAGAGTTCTACAGTCCGACGATCNNNNNNNNCGGTTAAGGATCATG
CGTCGATTAGTNNNNNNNNGATCGTCGGACTGTAGAACTCTGAACCCCTATAGTGAGTCGTATTACCGGCCTCAATCGAA	CGATTGAGGCCGGTAATACGACTCACTATAGGGGTTCAGAGTTCTACAGTCCGACGATCNNNNNNNNACTAATCGACGCATG
GGTAATGCTCTNNNNNNNNGATCGTCGGACTGTAGAACTCTGAACCCCTATAGTGAGTCGTATTACCGGCCTCAATCGAA	CGATTGAGGCCGGTAATACGACTCACTATAGGGGTTCAGAGTTCTACAGTCCGACGATCNNNNNNNNAGAGCATTACCCATG
GTTAACGCGTCNNNNNNNNGATCGTCGGACTGTAGAACTCTGAACCCCTATAGTGAGTCGTATTACCGGCCTCAATCGAA	CGATTGAGGCCGGTAATACGACTCACTATAGGGGTTCAGAGTTCTACAGTCCGACGATCNNNNNNNNGACGCGTTAACCATG
TCGCCAGCTCTNNNNNNNNGATCGTCGGACTGTAGAACTCTGAACCCCTATAGTGAGTCGTATTACCGGCCTCAATCGAA	CGATTGAGGCCGGTAATACGACTCACTATAGGGGTTCAGAGTTCTACAGTCCGACGATCNNNNNNNNAGAGCTGGCGACATG
GCCACCTCATTNNNNNNNNGATCGTCGGACTGTAGAACTCTGAACCCCTATAGTGAGTCGTATTACCGGCCTCAATCGAA	CGATTGAGGCCGGTAATACGACTCACTATAGGGGTTCAGAGTTCTACAGTCCGACGATCNNNNNNNNAATGAGGTGGCCATG
AGATTGGTGTCNNNNNNNNGATCGTCGGACTGTAGAACTCTGAACCCCTATAGTGAGTCGTATTACCGGCCTCAATCGAA	CGATTGAGGCCGGTAATACGACTCACTATAGGGGTTCAGAGTTCTACAGTCCGACGATCNNNNNNNNGACACCAATCTCATG
AGGTATTAGAGNNNNNNNNGATCGTCGGACTGTAGAACTCTGAACCCCTATAGTGAGTCGTATTACCGGCCTCAATCGAA	CGATTGAGGCCGGTAATACGACTCACTATAGGGGTTCAGAGTTCTACAGTCCGACGATCNNNNNNNNCTCTAATACCTCATG
TTCTGCGTCGGNNNNNNNNGATCGTCGGACTGTAGAACTCTGAACCCCTATAGTGAGTCGTATTACCGGCCTCAATCGAA	CGATTGAGGCCGGTAATACGACTCACTATAGGGGTTCAGAGTTCTACAGTCCGACGATCNNNNNNNNCCGACGCAGAACATG
CCTCTAACTATNNNNNNNNGATCGTCGGACTGTAGAACTCTGAACCCCTATAGTGAGTCGTATTACCGGCCTCAATCGAA	CGATTGAGGCCGGTAATACGACTCACTATAGGGGTTCAGAGTTCTACAGTCCGACGATCNNNNNNNNATAGTTAGAGGCATG
CGTAGCACGTGNNNNNNNNGATCGTCGGACTGTAGAACTCTGAACCCCTATAGTGAGTCGTATTACCGGCCTCAATCGAA	CGATTGAGGCCGGTAATACGACTCACTATAGGGGTTCAGAGTTCTACAGTCCGACGATCNNNNNNNNCACGTGCTACGCATG
TGGTGCCAAGCNNNNNNNNGATCGTCGGACTGTAGAACTCTGAACCCCTATAGTGAGTCGTATTACCGGCCTCAATCGAA	CGATTGAGGCCGGTAATACGACTCACTATAGGGGTTCAGAGTTCTACAGTCCGACGATCNNNNNNNNGCTTGGCACCACATG
TCTGTACGTAGNNNNNNNNGATCGTCGGACTGTAGAACTCTGAACCCCTATAGTGAGTCGTATTACCGGCCTCAATCGAA	CGATTGAGGCCGGTAATACGACTCACTATAGGGGTTCAGAGTTCTACAGTCCGACGATCNNNNNNNNCTACGTACAGACATG
AGTTGTGCAGTNNNNNNNNGATCGTCGGACTGTAGAACTCTGAACCCCTATAGTGAGTCGTATTACCGGCCTCAATCGAA	CGATTGAGGCCGGTAATACGACTCACTATAGGGGTTCAGAGTTCTACAGTCCGACGATCNNNNNNNNACTGCACAACTCATG
CTCGGCATTATNNNNNNNNGATCGTCGGACTGTAGAACTCTGAACCCCTATAGTGAGTCGTATTACCGGCCTCAATCGAA	CGATTGAGGCCGGTAATACGACTCACTATAGGGGTTCAGAGTTCTACAGTCCGACGATCNNNNNNNNATAATGCCGAGCATG
CATAGGTTCGGNNNNNNNNGATCGTCGGACTGTAGAACTCTGAACCCCTATAGTGAGTCGTATTACCGGCCTCAATCGAA	CGATTGAGGCCGGTAATACGACTCACTATAGGGGTTCAGAGTTCTACAGTCCGACGATCNNNNNNNNCCGAACCTATGCATG
ACCATTGGTAANNNNNNNNGATCGTCGGACTGTAGAACTCTGAACCCCTATAGTGAGTCGTATTACCGGCCTCAATCGAA	CGATTGAGGCCGGTAATACGACTCACTATAGGGGTTCAGAGTTCTACAGTCCGACGATCNNNNNNNNTTACCAATGGTCATG
GGTTGTAATAGNNNNNNNNGATCGTCGGACTGTAGAACTCTGAACCCCTATAGTGAGTCGTATTACCGGCCTCAATCGAA	CGATTGAGGCCGGTAATACGACTCACTATAGGGGTTCAGAGTTCTACAGTCCGACGATCNNNNNNNNCTATTACAACCCATG
TGCTGGCGCTANNNNNNNNGATCGTCGGACTGTAGAACTCTGAACCCCTATAGTGAGTCGTATTACCGGCCTCAATCGAA	CGATTGAGGCCGGTAATACGACTCACTATAGGGGTTCAGAGTTCTACAGTCCGACGATCNNNNNNNNTAGCGCCAGCACATG
GTGGTGCTACCNNNNNNNNGATCGTCGGACTGTAGAACTCTGAACCCCTATAGTGAGTCGTATTACCGGCCTCAATCGAA	CGATTGAGGCCGGTAATACGACTCACTATAGGGGTTCAGAGTTCTACAGTCCGACGATCNNNNNNNNGGTAGCACCACCATG
AACCTATGTGTNNNNNNNNGATCGTCGGACTGTAGAACTCTGAACCCCTATAGTGAGTCGTATTACCGGCCTCAATCGAA	CGATTGAGGCCGGTAATACGACTCACTATAGGGGTTCAGAGTTCTACAGTCCGACGATCNNNNNNNNACACATAGGTTCATG
CGAGAGTCCAANNNNNNNNGATCGTCGGACTGTAGAACTCTGAACCCCTATAGTGAGTCGTATTACCGGCCTCAATCGAA	CGATTGAGGCCGGTAATACGACTCACTATAGGGGTTCAGAGTTCTACAGTCCGACGATCNNNNNNNNTTGGACTCTCGCATG
TCATCGGTTGANNNNNNNNGATCGTCGGACTGTAGAACTCTGAACCCCTATAGTGAGTCGTATTACCGGCCTCAATCGAA	CGATTGAGGCCGGTAATACGACTCACTATAGGGGTTCAGAGTTCTACAGTCCGACGATCNNNNNNNNTCAACCGATGACATG
CAATTACCAGCNNNNNNNNGATCGTCGGACTGTAGAACTCTGAACCCCTATAGTGAGTCGTATTACCGGCCTCAATCGAA	CGATTGAGGCCGGTAATACGACTCACTATAGGGGTTCAGAGTTCTACAGTCCGACGATCNNNNNNNNGCTGGTAATTGCATG
GAGACAACCACNNNNNNNNGATCGTCGGACTGTAGAACTCTGAACCCCTATAGTGAGTCGTATTACCGGCCTCAATCGAA	CGATTGAGGCCGGTAATACGACTCACTATAGGGGTTCAGAGTTCTACAGTCCGACGATCNNNNNNNNGTGGTTGTCTCCATG
GATTCTATGGCNNNNNNNNGATCGTCGGACTGTAGAACTCTGAACCCCTATAGTGAGTCGTATTACCGGCCTCAATCGAA	CGATTGAGGCCGGTAATACGACTCACTATAGGGGTTCAGAGTTCTACAGTCCGACGATCNNNNNNNNGCCATAGAATCCATG
ATTCTGACGCANNNNNNNNGATCGTCGGACTGTAGAACTCTGAACCCCTATAGTGAGTCGTATTACCGGCCTCAATCGAA	CGATTGAGGCCGGTAATACGACTCACTATAGGGGTTCAGAGTTCTACAGTCCGACGATCNNNNNNNNTGCGTCAGAATCATG
CTGTCGGAGCANNNNNNNNGATCGTCGGACTGTAGAACTCTGAACCCCTATAGTGAGTCGTATTACCGGCCTCAATCGAA	CGATTGAGGCCGGTAATACGACTCACTATAGGGGTTCAGAGTTCTACAGTCCGACGATCNNNNNNNNTGCTCCGACAGCATG
ACTGTACTGTANNNNNNNNGATCGTCGGACTGTAGAACTCTGAACCCCTATAGTGAGTCGTATTACCGGCCTCAATCGAA	CGATTGAGGCCGGTAATACGACTCACTATAGGGGTTCAGAGTTCTACAGTCCGACGATCNNNNNNNNTACAGTACAGTCATG
CTGGTGATGTANNNNNNNNGATCGTCGGACTGTAGAACTCTGAACCCCTATAGTGAGTCGTATTACCGGCCTCAATCGAA	CGATTGAGGCCGGTAATACGACTCACTATAGGGGTTCAGAGTTCTACAGTCCGACGATCNNNNNNNNTACATCACCAGCATG
ACACATGCACTNNNNNNNNGATCGTCGGACTGTAGAACTCTGAACCCCTATAGTGAGTCGTATTACCGGCCTCAATCGAA	CGATTGAGGCCGGTAATACGACTCACTATAGGGGTTCAGAGTTCTACAGTCCGACGATCNNNNNNNNAGTGCATGTGTCATG
CTCTGTCAGATNNNNNNNNGATCGTCGGACTGTAGAACTCTGAACCCCTATAGTGAGTCGTATTACCGGCCTCAATCGAA	CGATTGAGGCCGGTAATACGACTCACTATAGGGGTTCAGAGTTCTACAGTCCGACGATCNNNNNNNNATCTGACAGAGCATG
GTAGAACCGATNNNNNNNNGATCGTCGGACTGTAGAACTCTGAACCCCTATAGTGAGTCGTATTACCGGCCTCAATCGAA	CGATTGAGGCCGGTAATACGACTCACTATAGGGGTTCAGAGTTCTACAGTCCGACGATCNNNNNNNNATCGGTTCTACCATG
GGAATCCTGACNNNNNNNNGATCGTCGGACTGTAGAACTCTGAACCCCTATAGTGAGTCGTATTACCGGCCTCAATCGAA	CGATTGAGGCCGGTAATACGACTCACTATAGGGGTTCAGAGTTCTACAGTCCGACGATCNNNNNNNNGTCAGGATTCCCATG
ATCACCTGTTGNNNNNNNNGATCGTCGGACTGTAGAACTCTGAACCCCTATAGTGAGTCGTATTACCGGCCTCAATCGAA	CGATTGAGGCCGGTAATACGACTCACTATAGGGGTTCAGAGTTCTACAGTCCGACGATCNNNNNNNNCAACAGGTGATCATG
CTGTACCTCGTNNNNNNNNGATCGTCGGACTGTAGAACTCTGAACCCCTATAGTGAGTCGTATTACCGGCCTCAATCGAA	CGATTGAGGCCGGTAATACGACTCACTATAGGGGTTCAGAGTTCTACAGTCCGACGATCNNNNNNNNACGAGGTACAGCATG
TACGAGCTGCCNNNNNNNNGATCGTCGGACTGTAGAACTCTGAACCCCTATAGTGAGTCGTATTACCGGCCTCAATCGAA	CGATTGAGGCCGGTAATACGACTCACTATAGGGGTTCAGAGTTCTACAGTCCGACGATCNNNNNNNNGGCAGCTCGTACATG
CCAGGTACCTTNNNNNNNNGATCGTCGGACTGTAGAACTCTGAACCCCTATAGTGAGTCGTATTACCGGCCTCAATCGAA	CGATTGAGGCCGGTAATACGACTCACTATAGGGGTTCAGAGTTCTACAGTCCGACGATCNNNNNNNNAAGGTACCTGGCATG
TAATTCTGCGTNNNNNNNNGATCGTCGGACTGTAGAACTCTGAACCCCTATAGTGAGTCGTATTACCGGCCTCAATCGAA	CGATTGAGGCCGGTAATACGACTCACTATAGGGGTTCAGAGTTCTACAGTCCGACGATCNNNNNNNNACGCAGAATTACATG
GTAGCATAGGCNNNNNNNNGATCGTCGGACTGTAGAACTCTGAACCCCTATAGTGAGTCGTATTACCGGCCTCAATCGAA	CGATTGAGGCCGGTAATACGACTCACTATAGGGGTTCAGAGTTCTACAGTCCGACGATCNNNNNNNNGCCTATGCTACCATG
CGCCTTACATTNNNNNNNNGATCGTCGGACTGTAGAACTCTGAACCCCTATAGTGAGTCGTATTACCGGCCTCAATCGAA	CGATTGAGGCCGGTAATACGACTCACTATAGGGGTTCAGAGTTCTACAGTCCGACGATCNNNNNNNNAATGTAAGGCGCATG
GTTCGATACCGNNNNNNNNGATCGTCGGACTGTAGAACTCTGAACCCCTATAGTGAGTCGTATTACCGGCCTCAATCGAA	CGATTGAGGCCGGTAATACGACTCACTATAGGGGTTCAGAGTTCTACAGTCCGACGATCNNNNNNNNCGGTATCGAACCATG
TCTCCTTCGGCNNNNNNNNGATCGTCGGACTGTAGAACTCTGAACCCCTATAGTGAGTCGTATTACCGGCCTCAATCGAA	CGATTGAGGCCGGTAATACGACTCACTATAGGGGTTCAGAGTTCTACAGTCCGACGATCNNNNNNNNGCCGAAGGAGACATG
ACACCGGCGAANNNNNNNNGATCGTCGGACTGTAGAACTCTGAACCCCTATAGTGAGTCGTATTACCGGCCTCAATCGAA	CGATTGAGGCCGGTAATACGACTCACTATAGGGGTTCAGAGTTCTACAGTCCGACGATCNNNNNNNNTTCGCCGGTGTCATG
AACAGCATTCCNNNNNNNNGATCGTCGGACTGTAGAACTCTGAACCCCTATAGTGAGTCGTATTACCGGCCTCAATCGAA	CGATTGAGGCCGGTAATACGACTCACTATAGGGGTTCAGAGTTCTACAGTCCGACGATCNNNNNNNNGGAATGCTGTTCATG
CACCTAGACTTNNNNNNNNGATCGTCGGACTGTAGAACTCTGAACCCCTATAGTGAGTCGTATTACCGGCCTCAATCGAA	CGATTGAGGCCGGTAATACGACTCACTATAGGGGTTCAGAGTTCTACAGTCCGACGATCNNNNNNNNAAGTCTAGGTGCATG
CATATCCACACNNNNNNNNGATCGTCGGACTGTAGAACTCTGAACCCCTATAGTGAGTCGTATTACCGGCCTCAATCGAA	CGATTGAGGCCGGTAATACGACTCACTATAGGGGTTCAGAGTTCTACAGTCCGACGATCNNNNNNNNGTGTGGATATGCATG
TGGTGGATTACNNNNNNNNGATCGTCGGACTGTAGAACTCTGAACCCCTATAGTGAGTCGTATTACCGGCCTCAATCGAA	CGATTGAGGCCGGTAATACGACTCACTATAGGGGTTCAGAGTTCTACAGTCCGACGATCNNNNNNNNGTAATCCACCACATG
TGGCTCACGATNNNNNNNNGATCGTCGGACTGTAGAACTCTGAACCCCTATAGTGAGTCGTATTACCGGCCTCAATCGAA	CGATTGAGGCCGGTAATACGACTCACTATAGGGGTTCAGAGTTCTACAGTCCGACGATCNNNNNNNNATCGTGAGCCACATG
AGAAGGTACGCNNNNNNNNGATCGTCGGACTGTAGAACTCTGAACCCCTATAGTGAGTCGTATTACCGGCCTCAATCGAA	CGATTGAGGCCGGTAATACGACTCACTATAGGGGTTCAGAGTTCTACAGTCCGACGATCNNNNNNNNGCGTACCTTCTCATG
AATGCGCCAAGNNNNNNNNGATCGTCGGACTGTAGAACTCTGAACCCCTATAGTGAGTCGTATTACCGGCCTCAATCGAA	CGATTGAGGCCGGTAATACGACTCACTATAGGGGTTCAGAGTTCTACAGTCCGACGATCNNNNNNNNCTTGGCGCATTCATG
TTATCGATGAGNNNNNNNNGATCGTCGGACTGTAGAACTCTGAACCCCTATAGTGAGTCGTATTACCGGCCTCAATCGAA	CGATTGAGGCCGGTAATACGACTCACTATAGGGGTTCAGAGTTCTACAGTCCGACGATCNNNNNNNNCTCATCGATAACATG
ATCACACGGAANNNNNNNNGATCGTCGGACTGTAGAACTCTGAACCCCTATAGTGAGTCGTATTACCGGCCTCAATCGAA	CGATTGAGGCCGGTAATACGACTCACTATAGGGGTTCAGAGTTCTACAGTCCGACGATCNNNNNNNNTTCCGTGTGATCATG
CAAGGTAGTACNNNNNNNNGATCGTCGGACTGTAGAACTCTGAACCCCTATAGTGAGTCGTATTACCGGCCTCAATCGAA	CGATTGAGGCCGGTAATACGACTCACTATAGGGGTTCAGAGTTCTACAGTCCGACGATCNNNNNNNNGTACTACCTTGCATG
ATACTGCGACGNNNNNNNNGATCGTCGGACTGTAGAACTCTGAACCCCTATAGTGAGTCGTATTACCGGCCTCAATCGAA	CGATTGAGGCCGGTAATACGACTCACTATAGGGGTTCAGAGTTCTACAGTCCGACGATCNNNNNNNNCGTCGCAGTATCATG
GTCAGTATGGTNNNNNNNNGATCGTCGGACTGTAGAACTCTGAACCCCTATAGTGAGTCGTATTACCGGCCTCAATCGAA	CGATTGAGGCCGGTAATACGACTCACTATAGGGGTTCAGAGTTCTACAGTCCGACGATCNNNNNNNNACCATACTGACCATG
CACTCGACAGGNNNNNNNNGATCGTCGGACTGTAGAACTCTGAACCCCTATAGTGAGTCGTATTACCGGCCTCAATCGAA	CGATTGAGGCCGGTAATACGACTCACTATAGGGGTTCAGAGTTCTACAGTCCGACGATCNNNNNNNNCCTGTCGAGTGCATG
GCTCGCCAGAANNNNNNNNGATCGTCGGACTGTAGAACTCTGAACCCCTATAGTGAGTCGTATTACCGGCCTCAATCGAA	CGATTGAGGCCGGTAATACGACTCACTATAGGGGTTCAGAGTTCTACAGTCCGACGATCNNNNNNNNTTCTGGCGAGCCATG
TAGTCACCACGNNNNNNNNGATCGTCGGACTGTAGAACTCTGAACCCCTATAGTGAGTCGTATTACCGGCCTCAATCGAA	CGATTGAGGCCGGTAATACGACTCACTATAGGGGTTCAGAGTTCTACAGTCCGACGATCNNNNNNNNCGTGGTGACTACATG
CAGTAGCCATANNNNNNNNGATCGTCGGACTGTAGAACTCTGAACCCCTATAGTGAGTCGTATTACCGGCCTCAATCGAA	CGATTGAGGCCGGTAATACGACTCACTATAGGGGTTCAGAGTTCTACAGTCCGACGATCNNNNNNNNTATGGCTACTGCATG
CGAGAGGTACGNNNNNNNNGATCGTCGGACTGTAGAACTCTGAACCCCTATAGTGAGTCGTATTACCGGCCTCAATCGAA	CGATTGAGGCCGGTAATACGACTCACTATAGGGGTTCAGAGTTCTACAGTCCGACGATCNNNNNNNNCGTACCTCTCGCATG
GTGCGCGCATTNNNNNNNNGATCGTCGGACTGTAGAACTCTGAACCCCTATAGTGAGTCGTATTACCGGCCTCAATCGAA	CGATTGAGGCCGGTAATACGACTCACTATAGGGGTTCAGAGTTCTACAGTCCGACGATCNNNNNNNNAATGCGCGCACCATG
TCTTAAGAGCANNNNNNNNGATCGTCGGACTGTAGAACTCTGAACCCCTATAGTGAGTCGTATTACCGGCCTCAATCGAA	CGATTGAGGCCGGTAATACGACTCACTATAGGGGTTCAGAGTTCTACAGTCCGACGATCNNNNNNNNTGCTCTTAAGACATG
TGGCATTGCTCNNNNNNNNGATCGTCGGACTGTAGAACTCTGAACCCCTATAGTGAGTCGTATTACCGGCCTCAATCGAA	CGATTGAGGCCGGTAATACGACTCACTATAGGGGTTCAGAGTTCTACAGTCCGACGATCNNNNNNNNGAGCAATGCCACATG
GACCGGAAGCANNNNNNNNGATCGTCGGACTGTAGAACTCTGAACCCCTATAGTGAGTCGTATTACCGGCCTCAATCGAA	CGATTGAGGCCGGTAATACGACTCACTATAGGGGTTCAGAGTTCTACAGTCCGACGATCNNNNNNNNTGCTTCCGGTCCATG
TGGTATGCACANNNNNNNNGATCGTCGGACTGTAGAACTCTGAACCCCTATAGTGAGTCGTATTACCGGCCTCAATCGAA	CGATTGAGGCCGGTAATACGACTCACTATAGGGGTTCAGAGTTCTACAGTCCGACGATCNNNNNNNNTGTGCATACCACATG
GCTCTTGGTGTNNNNNNNNGATCGTCGGACTGTAGAACTCTGAACCCCTATAGTGAGTCGTATTACCGGCCTCAATCGAA	CGATTGAGGCCGGTAATACGACTCACTATAGGGGTTCAGAGTTCTACAGTCCGACGATCNNNNNNNNACACCAAGAGCCATG
TGTCGAGTGTANNNNNNNNGATCGTCGGACTGTAGAACTCTGAACCCCTATAGTGAGTCGTATTACCGGCCTCAATCGAA	CGATTGAGGCCGGTAATACGACTCACTATAGGGGTTCAGAGTTCTACAGTCCGACGATCNNNNNNNNTACACTCGACACATG
ATGGCTTCTAGNNNNNNNNGATCGTCGGACTGTAGAACTCTGAACCCCTATAGTGAGTCGTATTACCGGCCTCAATCGAA	CGATTGAGGCCGGTAATACGACTCACTATAGGGGTTCAGAGTTCTACAGTCCGACGATCNNNNNNNNCTAGAAGCCATCATG
CCGTGGATCCANNNNNNNNGATCGTCGGACTGTAGAACTCTGAACCCCTATAGTGAGTCGTATTACCGGCCTCAATCGAA	CGATTGAGGCCGGTAATACGACTCACTATAGGGGTTCAGAGTTCTACAGTCCGACGATCNNNNNNNNTGGATCCACGGCATG
CGCGCCTTACTNNNNNNNNGATCGTCGGACTGTAGAACTCTGAACCCCTATAGTGAGTCGTATTACCGGCCTCAATCGAA	CGATTGAGGCCGGTAATACGACTCACTATAGGGGTTCAGAGTTCTACAGTCCGACGATCNNNNNNNNAGTAAGGCGCGCATG
GAAGTTAGACTNNNNNNNNGATCGTCGGACTGTAGAACTCTGAACCCCTATAGTGAGTCGTATTACCGGCCTCAATCGAA	CGATTGAGGCCGGTAATACGACTCACTATAGGGGTTCAGAGTTCTACAGTCCGACGATCNNNNNNNNAGTCTAACTTCCATG
GATGACATATGNNNNNNNNGATCGTCGGACTGTAGAACTCTGAACCCCTATAGTGAGTCGTATTACCGGCCTCAATCGAA	CGATTGAGGCCGGTAATACGACTCACTATAGGGGTTCAGAGTTCTACAGTCCGACGATCNNNNNNNNCATATGTCATCCATG
TTAGCTGGCCANNNNNNNNGATCGTCGGACTGTAGAACTCTGAACCCCTATAGTGAGTCGTATTACCGGCCTCAATCGAA	CGATTGAGGCCGGTAATACGACTCACTATAGGGGTTCAGAGTTCTACAGTCCGACGATCNNNNNNNNTGGCCAGCTAACATG
GGTGCCGACTANNNNNNNNGATCGTCGGACTGTAGAACTCTGAACCCCTATAGTGAGTCGTATTACCGGCCTCAATCGAA	CGATTGAGGCCGGTAATACGACTCACTATAGGGGTTCAGAGTTCTACAGTCCGACGATCNNNNNNNNTAGTCGGCACCCATG
TAACCAAGACANNNNNNNNGATCGTCGGACTGTAGAACTCTGAACCCCTATAGTGAGTCGTATTACCGGCCTCAATCGAA	CGATTGAGGCCGGTAATACGACTCACTATAGGGGTTCAGAGTTCTACAGTCCGACGATCNNNNNNNNTGTCTTGGTTACATG
CAGGCTTAATTNNNNNNNNGATCGTCGGACTGTAGAACTCTGAACCCCTATAGTGAGTCGTATTACCGGCCTCAATCGAA	CGATTGAGGCCGGTAATACGACTCACTATAGGGGTTCAGAGTTCTACAGTCCGACGATCNNNNNNNNAATTAAGCCTGCATG
CAGAGACAAGGNNNNNNNNGATCGTCGGACTGTAGAACTCTGAACCCCTATAGTGAGTCGTATTACCGGCCTCAATCGAA	CGATTGAGGCCGGTAATACGACTCACTATAGGGGTTCAGAGTTCTACAGTCCGACGATCNNNNNNNNCCTTGTCTCTGCATG
GCGGAGCGATTNNNNNNNNGATCGTCGGACTGTAGAACTCTGAACCCCTATAGTGAGTCGTATTACCGGCCTCAATCGAA	CGATTGAGGCCGGTAATACGACTCACTATAGGGGTTCAGAGTTCTACAGTCCGACGATCNNNNNNNNAATCGCTCCGCCATG
AGCGCGATGATNNNNNNNNGATCGTCGGACTGTAGAACTCTGAACCCCTATAGTGAGTCGTATTACCGGCCTCAATCGAA	CGATTGAGGCCGGTAATACGACTCACTATAGGGGTTCAGAGTTCTACAGTCCGACGATCNNNNNNNNATCATCGCGCTCATG
CTGTGTGTAGCNNNNNNNNGATCGTCGGACTGTAGAACTCTGAACCCCTATAGTGAGTCGTATTACCGGCCTCAATCGAA	CGATTGAGGCCGGTAATACGACTCACTATAGGGGTTCAGAGTTCTACAGTCCGACGATCNNNNNNNNGCTACACACAGCATG
AAGCTTGGAGANNNNNNNNGATCGTCGGACTGTAGAACTCTGAACCCCTATAGTGAGTCGTATTACCGGCCTCAATCGAA	CGATTGAGGCCGGTAATACGACTCACTATAGGGGTTCAGAGTTCTACAGTCCGACGATCNNNNNNNNTCTCCAAGCTTCATG
GGCGTGAATTGNNNNNNNNGATCGTCGGACTGTAGAACTCTGAACCCCTATAGTGAGTCGTATTACCGGCCTCAATCGAA	CGATTGAGGCCGGTAATACGACTCACTATAGGGGTTCAGAGTTCTACAGTCCGACGATCNNNNNNNNCAATTCACGCCCATG
AACACGCTAGCNNNNNNNNGATCGTCGGACTGTAGAACTCTGAACCCCTATAGTGAGTCGTATTACCGGCCTCAATCGAA	CGATTGAGGCCGGTAATACGACTCACTATAGGGGTTCAGAGTTCTACAGTCCGACGATCNNNNNNNNGCTAGCGTGTTCATG
TTCGTAATGGCNNNNNNNNGATCGTCGGACTGTAGAACTCTGAACCCCTATAGTGAGTCGTATTACCGGCCTCAATCGAA	CGATTGAGGCCGGTAATACGACTCACTATAGGGGTTCAGAGTTCTACAGTCCGACGATCNNNNNNNNGCCATTACGAACATG
ATGAGCAAGCTNNNNNNNNGATCGTCGGACTGTAGAACTCTGAACCCCTATAGTGAGTCGTATTACCGGCCTCAATCGAA	CGATTGAGGCCGGTAATACGACTCACTATAGGGGTTCAGAGTTCTACAGTCCGACGATCNNNNNNNNAGCTTGCTCATCATG
TCCTGCACCACNNNNNNNNGATCGTCGGACTGTAGAACTCTGAACCCCTATAGTGAGTCGTATTACCGGCCTCAATCGAA	CGATTGAGGCCGGTAATACGACTCACTATAGGGGTTCAGAGTTCTACAGTCCGACGATCNNNNNNNNGTGGTGCAGGACATG
CCTTACTCACGNNNNNNNNGATCGTCGGACTGTAGAACTCTGAACCCCTATAGTGAGTCGTATTACCGGCCTCAATCGAA	CGATTGAGGCCGGTAATACGACTCACTATAGGGGTTCAGAGTTCTACAGTCCGACGATCNNNNNNNNCGTGAGTAAGGCATG
GAGTCGTGGTGNNNNNNNNGATCGTCGGACTGTAGAACTCTGAACCCCTATAGTGAGTCGTATTACCGGCCTCAATCGAA	CGATTGAGGCCGGTAATACGACTCACTATAGGGGTTCAGAGTTCTACAGTCCGACGATCNNNNNNNNCACCACGACTCCATG
GCCTACGGAATNNNNNNNNGATCGTCGGACTGTAGAACTCTGAACCCCTATAGTGAGTCGTATTACCGGCCTCAATCGAA	CGATTGAGGCCGGTAATACGACTCACTATAGGGGTTCAGAGTTCTACAGTCCGACGATCNNNNNNNNATTCCGTAGGCCATG
CCGAGAAGTAANNNNNNNNGATCGTCGGACTGTAGAACTCTGAACCCCTATAGTGAGTCGTATTACCGGCCTCAATCGAA	CGATTGAGGCCGGTAATACGACTCACTATAGGGGTTCAGAGTTCTACAGTCCGACGATCNNNNNNNNTTACTTCTCGGCATG
TTGGCGAGCTTNNNNNNNNGATCGTCGGACTGTAGAACTCTGAACCCCTATAGTGAGTCGTATTACCGGCCTCAATCGAA	CGATTGAGGCCGGTAATACGACTCACTATAGGGGTTCAGAGTTCTACAGTCCGACGATCNNNNNNNNAAGCTCGCCAACATG
CTGTATCGGCCNNNNNNNNGATCGTCGGACTGTAGAACTCTGAACCCCTATAGTGAGTCGTATTACCGGCCTCAATCGAA	CGATTGAGGCCGGTAATACGACTCACTATAGGGGTTCAGAGTTCTACAGTCCGACGATCNNNNNNNNGGCCGATACAGCATG
TGCGAATGTAANNNNNNNNGATCGTCGGACTGTAGAACTCTGAACCCCTATAGTGAGTCGTATTACCGGCCTCAATCGAA	CGATTGAGGCCGGTAATACGACTCACTATAGGGGTTCAGAGTTCTACAGTCCGACGATCNNNNNNNNTTACATTCGCACATG
TGACTAGTTCGNNNNNNNNGATCGTCGGACTGTAGAACTCTGAACCCCTATAGTGAGTCGTATTACCGGCCTCAATCGAA	CGATTGAGGCCGGTAATACGACTCACTATAGGGGTTCAGAGTTCTACAGTCCGACGATCNNNNNNNNCGAACTAGTCACATG
ACCTAGAGTGCNNNNNNNNGATCGTCGGACTGTAGAACTCTGAACCCCTATAGTGAGTCGTATTACCGGCCTCAATCGAA	CGATTGAGGCCGGTAATACGACTCACTATAGGGGTTCAGAGTTCTACAGTCCGACGATCNNNNNNNNGCACTCTAGGTCATG
TATCCGAAGGTNNNNNNNNGATCGTCGGACTGTAGAACTCTGAACCCCTATAGTGAGTCGTATTACCGGCCTCAATCGAA	CGATTGAGGCCGGTAATACGACTCACTATAGGGGTTCAGAGTTCTACAGTCCGACGATCNNNNNNNNACCTTCGGATACATG
AGTAGCGGACANNNNNNNNGATCGTCGGACTGTAGAACTCTGAACCCCTATAGTGAGTCGTATTACCGGCCTCAATCGAA	CGATTGAGGCCGGTAATACGACTCACTATAGGGGTTCAGAGTTCTACAGTCCGACGATCNNNNNNNNTGTCCGCTACTCATG
CTATCCACCGANNNNNNNNGATCGTCGGACTGTAGAACTCTGAACCCCTATAGTGAGTCGTATTACCGGCCTCAATCGAA	CGATTGAGGCCGGTAATACGACTCACTATAGGGGTTCAGAGTTCTACAGTCCGACGATCNNNNNNNNTCGGTGGATAGCATG
CACGCTCCTAANNNNNNNNGATCGTCGGACTGTAGAACTCTGAACCCCTATAGTGAGTCGTATTACCGGCCTCAATCGAA	CGATTGAGGCCGGTAATACGACTCACTATAGGGGTTCAGAGTTCTACAGTCCGACGATCNNNNNNNNTTAGGAGCGTGCATG
TAAGCGCATACNNNNNNNNGATCGTCGGACTGTAGAACTCTGAACCCCTATAGTGAGTCGTATTACCGGCCTCAATCGAA	CGATTGAGGCCGGTAATACGACTCACTATAGGGGTTCAGAGTTCTACAGTCCGACGATCNNNNNNNNGTATGCGCTTACATG
GTTCACAATACNNNNNNNNGATCGTCGGACTGTAGAACTCTGAACCCCTATAGTGAGTCGTATTACCGGCCTCAATCGAA	CGATTGAGGCCGGTAATACGACTCACTATAGGGGTTCAGAGTTCTACAGTCCGACGATCNNNNNNNNGTATTGTGAACCATG
TAGAGTGATACNNNNNNNNGATCGTCGGACTGTAGAACTCTGAACCCCTATAGTGAGTCGTATTACCGGCCTCAATCGAA	CGATTGAGGCCGGTAATACGACTCACTATAGGGGTTCAGAGTTCTACAGTCCGACGATCNNNNNNNNGTATCACTCTACATG
ACGGACTCTTCNNNNNNNNGATCGTCGGACTGTAGAACTCTGAACCCCTATAGTGAGTCGTATTACCGGCCTCAATCGAA	CGATTGAGGCCGGTAATACGACTCACTATAGGGGTTCAGAGTTCTACAGTCCGACGATCNNNNNNNNGAAGAGTCCGTCATG
GAGTTGAAGATNNNNNNNNGATCGTCGGACTGTAGAACTCTGAACCCCTATAGTGAGTCGTATTACCGGCCTCAATCGAA	CGATTGAGGCCGGTAATACGACTCACTATAGGGGTTCAGAGTTCTACAGTCCGACGATCNNNNNNNNATCTTCAACTCCATG
CAAGTCGTGGTNNNNNNNNGATCGTCGGACTGTAGAACTCTGAACCCCTATAGTGAGTCGTATTACCGGCCTCAATCGAA	CGATTGAGGCCGGTAATACGACTCACTATAGGGGTTCAGAGTTCTACAGTCCGACGATCNNNNNNNNACCACGACTTGCATG
TAGCTATAGAGNNNNNNNNGATCGTCGGACTGTAGAACTCTGAACCCCTATAGTGAGTCGTATTACCGGCCTCAATCGAA	CGATTGAGGCCGGTAATACGACTCACTATAGGGGTTCAGAGTTCTACAGTCCGACGATCNNNNNNNNCTCTATAGCTACATG
GTCTCTTACAGNNNNNNNNGATCGTCGGACTGTAGAACTCTGAACCCCTATAGTGAGTCGTATTACCGGCCTCAATCGAA	CGATTGAGGCCGGTAATACGACTCACTATAGGGGTTCAGAGTTCTACAGTCCGACGATCNNNNNNNNCTGTAAGAGACCATG
CCGCTTCGTTCNNNNNNNNGATCGTCGGACTGTAGAACTCTGAACCCCTATAGTGAGTCGTATTACCGGCCTCAATCGAA	CGATTGAGGCCGGTAATACGACTCACTATAGGGGTTCAGAGTTCTACAGTCCGACGATCNNNNNNNNGAACGAAGCGGCATG
TCCAGACTCGTNNNNNNNNGATCGTCGGACTGTAGAACTCTGAACCCCTATAGTGAGTCGTATTACCGGCCTCAATCGAA	CGATTGAGGCCGGTAATACGACTCACTATAGGGGTTCAGAGTTCTACAGTCCGACGATCNNNNNNNNACGAGTCTGGACATG
TCTGGACAATCNNNNNNNNGATCGTCGGACTGTAGAACTCTGAACCCCTATAGTGAGTCGTATTACCGGCCTCAATCGAA	CGATTGAGGCCGGTAATACGACTCACTATAGGGGTTCAGAGTTCTACAGTCCGACGATCNNNNNNNNGATTGTCCAGACATG
GCTACGAGTGGNNNNNNNNGATCGTCGGACTGTAGAACTCTGAACCCCTATAGTGAGTCGTATTACCGGCCTCAATCGAA	CGATTGAGGCCGGTAATACGACTCACTATAGGGGTTCAGAGTTCTACAGTCCGACGATCNNNNNNNNCCACTCGTAGCCATG
GATGCGTCTTANNNNNNNNGATCGTCGGACTGTAGAACTCTGAACCCCTATAGTGAGTCGTATTACCGGCCTCAATCGAA	CGATTGAGGCCGGTAATACGACTCACTATAGGGGTTCAGAGTTCTACAGTCCGACGATCNNNNNNNNTAAGACGCATCCATG
ATCGAGTACTGNNNNNNNNGATCGTCGGACTGTAGAACTCTGAACCCCTATAGTGAGTCGTATTACCGGCCTCAATCGAA	CGATTGAGGCCGGTAATACGACTCACTATAGGGGTTCAGAGTTCTACAGTCCGACGATCNNNNNNNNCAGTACTCGATCATG
ATCCACCAACTNNNNNNNNGATCGTCGGACTGTAGAACTCTGAACCCCTATAGTGAGTCGTATTACCGGCCTCAATCGAA	CGATTGAGGCCGGTAATACGACTCACTATAGGGGTTCAGAGTTCTACAGTCCGACGATCNNNNNNNNAGTTGGTGGATCATG
AGTCCAAGGTCNNNNNNNNGATCGTCGGACTGTAGAACTCTGAACCCCTATAGTGAGTCGTATTACCGGCCTCAATCGAA	CGATTGAGGCCGGTAATACGACTCACTATAGGGGTTCAGAGTTCTACAGTCCGACGATCNNNNNNNNGACCTTGGACTCATG
TCTGGTAGTTANNNNNNNNGATCGTCGGACTGTAGAACTCTGAACCCCTATAGTGAGTCGTATTACCGGCCTCAATCGAA	CGATTGAGGCCGGTAATACGACTCACTATAGGGGTTCAGAGTTCTACAGTCCGACGATCNNNNNNNNTAACTACCAGACATG
AGACGCTCGGTNNNNNNNNGATCGTCGGACTGTAGAACTCTGAACCCCTATAGTGAGTCGTATTACCGGCCTCAATCGAA	CGATTGAGGCCGGTAATACGACTCACTATAGGGGTTCAGAGTTCTACAGTCCGACGATCNNNNNNNNACCGAGCGTCTCATG
ACGTCTTCATANNNNNNNNGATCGTCGGACTGTAGAACTCTGAACCCCTATAGTGAGTCGTATTACCGGCCTCAATCGAA	CGATTGAGGCCGGTAATACGACTCACTATAGGGGTTCAGAGTTCTACAGTCCGACGATCNNNNNNNNTATGAAGACGTCATG
CCAGACGATATNNNNNNNNGATCGTCGGACTGTAGAACTCTGAACCCCTATAGTGAGTCGTATTACCGGCCTCAATCGAA	CGATTGAGGCCGGTAATACGACTCACTATAGGGGTTCAGAGTTCTACAGTCCGACGATCNNNNNNNNATATCGTCTGGCATG
ACTCTGTATTGNNNNNNNNGATCGTCGGACTGTAGAACTCTGAACCCCTATAGTGAGTCGTATTACCGGCCTCAATCGAA	CGATTGAGGCCGGTAATACGACTCACTATAGGGGTTCAGAGTTCTACAGTCCGACGATCNNNNNNNNCAATACAGAGTCATG
CAGAACGTGCGNNNNNNNNGATCGTCGGACTGTAGAACTCTGAACCCCTATAGTGAGTCGTATTACCGGCCTCAATCGAA	CGATTGAGGCCGGTAATACGACTCACTATAGGGGTTCAGAGTTCTACAGTCCGACGATCNNNNNNNNCGCACGTTCTGCATG
CGGACATATCCNNNNNNNNGATCGTCGGACTGTAGAACTCTGAACCCCTATAGTGAGTCGTATTACCGGCCTCAATCGAA	CGATTGAGGCCGGTAATACGACTCACTATAGGGGTTCAGAGTTCTACAGTCCGACGATCNNNNNNNNGGATATGTCCGCATG
ACAGATGTCGANNNNNNNNGATCGTCGGACTGTAGAACTCTGAACCCCTATAGTGAGTCGTATTACCGGCCTCAATCGAA	CGATTGAGGCCGGTAATACGACTCACTATAGGGGTTCAGAGTTCTACAGTCCGACGATCNNNNNNNNTCGACATCTGTCATG
GTGTCGTCTCTNNNNNNNNGATCGTCGGACTGTAGAACTCTGAACCCCTATAGTGAGTCGTATTACCGGCCTCAATCGAA	CGATTGAGGCCGGTAATACGACTCACTATAGGGGTTCAGAGTTCTACAGTCCGACGATCNNNNNNNNAGAGACGACACCATG
CTATGTTGTGANNNNNNNNGATCGTCGGACTGTAGAACTCTGAACCCCTATAGTGAGTCGTATTACCGGCCTCAATCGAA	CGATTGAGGCCGGTAATACGACTCACTATAGGGGTTCAGAGTTCTACAGTCCGACGATCNNNNNNNNTCACAACATAGCATG
ACATCACTCAGNNNNNNNNGATCGTCGGACTGTAGAACTCTGAACCCCTATAGTGAGTCGTATTACCGGCCTCAATCGAA	CGATTGAGGCCGGTAATACGACTCACTATAGGGGTTCAGAGTTCTACAGTCCGACGATCNNNNNNNNCTGAGTGATGTCATG
TAATTCCAGTGNNNNNNNNGATCGTCGGACTGTAGAACTCTGAACCCCTATAGTGAGTCGTATTACCGGCCTCAATCGAA	CGATTGAGGCCGGTAATACGACTCACTATAGGGGTTCAGAGTTCTACAGTCCGACGATCNNNNNNNNCACTGGAATTACATG
AACTGCTCGCANNNNNNNNGATCGTCGGACTGTAGAACTCTGAACCCCTATAGTGAGTCGTATTACCGGCCTCAATCGAA	CGATTGAGGCCGGTAATACGACTCACTATAGGGGTTCAGAGTTCTACAGTCCGACGATCNNNNNNNNTGCGAGCAGTTCATG
GTATGAACTCANNNNNNNNGATCGTCGGACTGTAGAACTCTGAACCCCTATAGTGAGTCGTATTACCGGCCTCAATCGAA	CGATTGAGGCCGGTAATACGACTCACTATAGGGGTTCAGAGTTCTACAGTCCGACGATCNNNNNNNNTGAGTTCATACCATG
CTTCATACCTANNNNNNNNGATCGTCGGACTGTAGAACTCTGAACCCCTATAGTGAGTCGTATTACCGGCCTCAATCGAA	CGATTGAGGCCGGTAATACGACTCACTATAGGGGTTCAGAGTTCTACAGTCCGACGATCNNNNNNNNTAGGTATGAAGCATG
AGCATAGCAAGNNNNNNNNGATCGTCGGACTGTAGAACTCTGAACCCCTATAGTGAGTCGTATTACCGGCCTCAATCGAA	CGATTGAGGCCGGTAATACGACTCACTATAGGGGTTCAGAGTTCTACAGTCCGACGATCNNNNNNNNCTTGCTATGCTCATG
ACATGCGCTTGNNNNNNNNGATCGTCGGACTGTAGAACTCTGAACCCCTATAGTGAGTCGTATTACCGGCCTCAATCGAA	CGATTGAGGCCGGTAATACGACTCACTATAGGGGTTCAGAGTTCTACAGTCCGACGATCNNNNNNNNCAAGCGCATGTCATG
GGTACGTAACANNNNNNNNGATCGTCGGACTGTAGAACTCTGAACCCCTATAGTGAGTCGTATTACCGGCCTCAATCGAA	CGATTGAGGCCGGTAATACGACTCACTATAGGGGTTCAGAGTTCTACAGTCCGACGATCNNNNNNNNTGTTACGTACCCATG
ACGTACCATGANNNNNNNNGATCGTCGGACTGTAGAACTCTGAACCCCTATAGTGAGTCGTATTACCGGCCTCAATCGAA	CGATTGAGGCCGGTAATACGACTCACTATAGGGGTTCAGAGTTCTACAGTCCGACGATCNNNNNNNNTCATGGTACGTCATG
TACACCAACCGNNNNNNNNGATCGTCGGACTGTAGAACTCTGAACCCCTATAGTGAGTCGTATTACCGGCCTCAATCGAA	CGATTGAGGCCGGTAATACGACTCACTATAGGGGTTCAGAGTTCTACAGTCCGACGATCNNNNNNNNCGGTTGGTGTACATG
GCCGATACTATNNNNNNNNGATCGTCGGACTGTAGAACTCTGAACCCCTATAGTGAGTCGTATTACCGGCCTCAATCGAA	CGATTGAGGCCGGTAATACGACTCACTATAGGGGTTCAGAGTTCTACAGTCCGACGATCNNNNNNNNATAGTATCGGCCATG
CGCCGACTTAANNNNNNNNGATCGTCGGACTGTAGAACTCTGAACCCCTATAGTGAGTCGTATTACCGGCCTCAATCGAA	CGATTGAGGCCGGTAATACGACTCACTATAGGGGTTCAGAGTTCTACAGTCCGACGATCNNNNNNNNTTAAGTCGGCGCATG
CAACGAATATGNNNNNNNNGATCGTCGGACTGTAGAACTCTGAACCCCTATAGTGAGTCGTATTACCGGCCTCAATCGAA	CGATTGAGGCCGGTAATACGACTCACTATAGGGGTTCAGAGTTCTACAGTCCGACGATCNNNNNNNNCATATTCGTTGCATG
CAGTGCACGGTNNNNNNNNGATCGTCGGACTGTAGAACTCTGAACCCCTATAGTGAGTCGTATTACCGGCCTCAATCGAA	CGATTGAGGCCGGTAATACGACTCACTATAGGGGTTCAGAGTTCTACAGTCCGACGATCNNNNNNNNACCGTGCACTGCATG
TCCGATTCGTANNNNNNNNGATCGTCGGACTGTAGAACTCTGAACCCCTATAGTGAGTCGTATTACCGGCCTCAATCGAA	CGATTGAGGCCGGTAATACGACTCACTATAGGGGTTCAGAGTTCTACAGTCCGACGATCNNNNNNNNTACGAATCGGACATG
TTACTAACAGGNNNNNNNNGATCGTCGGACTGTAGAACTCTGAACCCCTATAGTGAGTCGTATTACCGGCCTCAATCGAA	CGATTGAGGCCGGTAATACGACTCACTATAGGGGTTCAGAGTTCTACAGTCCGACGATCNNNNNNNNCCTGTTAGTAACATG
TACCGTCTCCANNNNNNNNGATCGTCGGACTGTAGAACTCTGAACCCCTATAGTGAGTCGTATTACCGGCCTCAATCGAA	CGATTGAGGCCGGTAATACGACTCACTATAGGGGTTCAGAGTTCTACAGTCCGACGATCNNNNNNNNTGGAGACGGTACATG
GGCCTACACGANNNNNNNNGATCGTCGGACTGTAGAACTCTGAACCCCTATAGTGAGTCGTATTACCGGCCTCAATCGAA	CGATTGAGGCCGGTAATACGACTCACTATAGGGGTTCAGAGTTCTACAGTCCGACGATCNNNNNNNNTCGTGTAGGCCCATG
GAACCATATTGNNNNNNNNGATCGTCGGACTGTAGAACTCTGAACCCCTATAGTGAGTCGTATTACCGGCCTCAATCGAA	CGATTGAGGCCGGTAATACGACTCACTATAGGGGTTCAGAGTTCTACAGTCCGACGATCNNNNNNNNCAATATGGTTCCATG
CTGGAAGACGGNNNNNNNNGATCGTCGGACTGTAGAACTCTGAACCCCTATAGTGAGTCGTATTACCGGCCTCAATCGAA	CGATTGAGGCCGGTAATACGACTCACTATAGGGGTTCAGAGTTCTACAGTCCGACGATCNNNNNNNNCCGTCTTCCAGCATG
GCCTCATGTTCNNNNNNNNGATCGTCGGACTGTAGAACTCTGAACCCCTATAGTGAGTCGTATTACCGGCCTCAATCGAA	CGATTGAGGCCGGTAATACGACTCACTATAGGGGTTCAGAGTTCTACAGTCCGACGATCNNNNNNNNGAACATGAGGCCATG
ACGTCCGAGACNNNNNNNNGATCGTCGGACTGTAGAACTCTGAACCCCTATAGTGAGTCGTATTACCGGCCTCAATCGAA	CGATTGAGGCCGGTAATACGACTCACTATAGGGGTTCAGAGTTCTACAGTCCGACGATCNNNNNNNNGTCTCGGACGTCATG
AGTGACGCAACNNNNNNNNGATCGTCGGACTGTAGAACTCTGAACCCCTATAGTGAGTCGTATTACCGGCCTCAATCGAA	CGATTGAGGCCGGTAATACGACTCACTATAGGGGTTCAGAGTTCTACAGTCCGACGATCNNNNNNNNGTTGCGTCACTCATG
CGCCAATAGCGNNNNNNNNGATCGTCGGACTGTAGAACTCTGAACCCCTATAGTGAGTCGTATTACCGGCCTCAATCGAA	CGATTGAGGCCGGTAATACGACTCACTATAGGGGTTCAGAGTTCTACAGTCCGACGATCNNNNNNNNCGCTATTGGCGCATG
ACGAATCTGATNNNNNNNNGATCGTCGGACTGTAGAACTCTGAACCCCTATAGTGAGTCGTATTACCGGCCTCAATCGAA	CGATTGAGGCCGGTAATACGACTCACTATAGGGGTTCAGAGTTCTACAGTCCGACGATCNNNNNNNNATCAGATTCGTCATG
ATTCGACGTCANNNNNNNNGATCGTCGGACTGTAGAACTCTGAACCCCTATAGTGAGTCGTATTACCGGCCTCAATCGAA	CGATTGAGGCCGGTAATACGACTCACTATAGGGGTTCAGAGTTCTACAGTCCGACGATCNNNNNNNNTGACGTCGAATCATG
GCGAGGATATCNNNNNNNNGATCGTCGGACTGTAGAACTCTGAACCCCTATAGTGAGTCGTATTACCGGCCTCAATCGAA	CGATTGAGGCCGGTAATACGACTCACTATAGGGGTTCAGAGTTCTACAGTCCGACGATCNNNNNNNNGATATCCTCGCCATG
GTAGTCACGCGNNNNNNNNGATCGTCGGACTGTAGAACTCTGAACCCCTATAGTGAGTCGTATTACCGGCCTCAATCGAA	CGATTGAGGCCGGTAATACGACTCACTATAGGGGTTCAGAGTTCTACAGTCCGACGATCNNNNNNNNCGCGTGACTACCATG
ATACATTCCGCNNNNNNNNGATCGTCGGACTGTAGAACTCTGAACCCCTATAGTGAGTCGTATTACCGGCCTCAATCGAA	CGATTGAGGCCGGTAATACGACTCACTATAGGGGTTCAGAGTTCTACAGTCCGACGATCNNNNNNNNGCGGAATGTATCATG
GGCCGGTATACNNNNNNNNGATCGTCGGACTGTAGAACTCTGAACCCCTATAGTGAGTCGTATTACCGGCCTCAATCGAA	CGATTGAGGCCGGTAATACGACTCACTATAGGGGTTCAGAGTTCTACAGTCCGACGATCNNNNNNNNGTATACCGGCCCATG
CGCTGAAGGACNNNNNNNNGATCGTCGGACTGTAGAACTCTGAACCCCTATAGTGAGTCGTATTACCGGCCTCAATCGAA	CGATTGAGGCCGGTAATACGACTCACTATAGGGGTTCAGAGTTCTACAGTCCGACGATCNNNNNNNNGTCCTTCAGCGCATG
TACGGAAGTCGNNNNNNNNGATCGTCGGACTGTAGAACTCTGAACCCCTATAGTGAGTCGTATTACCGGCCTCAATCGAA	CGATTGAGGCCGGTAATACGACTCACTATAGGGGTTCAGAGTTCTACAGTCCGACGATCNNNNNNNNCGACTTCCGTACATG
CAGGTCTCGTGNNNNNNNNGATCGTCGGACTGTAGAACTCTGAACCCCTATAGTGAGTCGTATTACCGGCCTCAATCGAA	CGATTGAGGCCGGTAATACGACTCACTATAGGGGTTCAGAGTTCTACAGTCCGACGATCNNNNNNNNCACGAGACCTGCATG
CGGTTAGCCGANNNNNNNNGATCGTCGGACTGTAGAACTCTGAACCCCTATAGTGAGTCGTATTACCGGCCTCAATCGAA	CGATTGAGGCCGGTAATACGACTCACTATAGGGGTTCAGAGTTCTACAGTCCGACGATCNNNNNNNNTCGGCTAACCGCATG
CCAGTGCTTGCNNNNNNNNGATCGTCGGACTGTAGAACTCTGAACCCCTATAGTGAGTCGTATTACCGGCCTCAATCGAA	CGATTGAGGCCGGTAATACGACTCACTATAGGGGTTCAGAGTTCTACAGTCCGACGATCNNNNNNNNGCAAGCACTGGCATG
AGGCGCCACTANNNNNNNNGATCGTCGGACTGTAGAACTCTGAACCCCTATAGTGAGTCGTATTACCGGCCTCAATCGAA	CGATTGAGGCCGGTAATACGACTCACTATAGGGGTTCAGAGTTCTACAGTCCGACGATCNNNNNNNNTAGTGGCGCCTCATG
TTAAGGAGTGCNNNNNNNNGATCGTCGGACTGTAGAACTCTGAACCCCTATAGTGAGTCGTATTACCGGCCTCAATCGAA	CGATTGAGGCCGGTAATACGACTCACTATAGGGGTTCAGAGTTCTACAGTCCGACGATCNNNNNNNNGCACTCCTTAACATG
GAGCAGGAGTCNNNNNNNNGATCGTCGGACTGTAGAACTCTGAACCCCTATAGTGAGTCGTATTACCGGCCTCAATCGAA	CGATTGAGGCCGGTAATACGACTCACTATAGGGGTTCAGAGTTCTACAGTCCGACGATCNNNNNNNNGACTCCTGCTCCATG
TATCGGCCACTNNNNNNNNGATCGTCGGACTGTAGAACTCTGAACCCCTATAGTGAGTCGTATTACCGGCCTCAATCGAA	CGATTGAGGCCGGTAATACGACTCACTATAGGGGTTCAGAGTTCTACAGTCCGACGATCNNNNNNNNAGTGGCCGATACATG
TTAGATGATGCNNNNNNNNGATCGTCGGACTGTAGAACTCTGAACCCCTATAGTGAGTCGTATTACCGGCCTCAATCGAA	CGATTGAGGCCGGTAATACGACTCACTATAGGGGTTCAGAGTTCTACAGTCCGACGATCNNNNNNNNGCATCATCTAACATG
GTACGTGTGCCNNNNNNNNGATCGTCGGACTGTAGAACTCTGAACCCCTATAGTGAGTCGTATTACCGGCCTCAATCGAA	CGATTGAGGCCGGTAATACGACTCACTATAGGGGTTCAGAGTTCTACAGTCCGACGATCNNNNNNNNGGCACACGTACCATG
TGATCACGTTGNNNNNNNNGATCGTCGGACTGTAGAACTCTGAACCCCTATAGTGAGTCGTATTACCGGCCTCAATCGAA	CGATTGAGGCCGGTAATACGACTCACTATAGGGGTTCAGAGTTCTACAGTCCGACGATCNNNNNNNNCAACGTGATCACATG
TCAGTCGAAGANNNNNNNNGATCGTCGGACTGTAGAACTCTGAACCCCTATAGTGAGTCGTATTACCGGCCTCAATCGAA	CGATTGAGGCCGGTAATACGACTCACTATAGGGGTTCAGAGTTCTACAGTCCGACGATCNNNNNNNNTCTTCGACTGACATG
CATTCCAGAACNNNNNNNNGATCGTCGGACTGTAGAACTCTGAACCCCTATAGTGAGTCGTATTACCGGCCTCAATCGAA	CGATTGAGGCCGGTAATACGACTCACTATAGGGGTTCAGAGTTCTACAGTCCGACGATCNNNNNNNNGTTCTGGAATGCATG
CCGCTAGAACGNNNNNNNNGATCGTCGGACTGTAGAACTCTGAACCCCTATAGTGAGTCGTATTACCGGCCTCAATCGAA	CGATTGAGGCCGGTAATACGACTCACTATAGGGGTTCAGAGTTCTACAGTCCGACGATCNNNNNNNNCGTTCTAGCGGCATG
AATACTTGCGCNNNNNNNNGATCGTCGGACTGTAGAACTCTGAACCCCTATAGTGAGTCGTATTACCGGCCTCAATCGAA	CGATTGAGGCCGGTAATACGACTCACTATAGGGGTTCAGAGTTCTACAGTCCGACGATCNNNNNNNNGCGCAAGTATTCATG
TCTCATCTATGNNNNNNNNGATCGTCGGACTGTAGAACTCTGAACCCCTATAGTGAGTCGTATTACCGGCCTCAATCGAA	CGATTGAGGCCGGTAATACGACTCACTATAGGGGTTCAGAGTTCTACAGTCCGACGATCNNNNNNNNCATAGATGAGACATG
TGCACTCTGTTNNNNNNNNGATCGTCGGACTGTAGAACTCTGAACCCCTATAGTGAGTCGTATTACCGGCCTCAATCGAA	CGATTGAGGCCGGTAATACGACTCACTATAGGGGTTCAGAGTTCTACAGTCCGACGATCNNNNNNNNAACAGAGTGCACATG
TTGATCTTGGTNNNNNNNNGATCGTCGGACTGTAGAACTCTGAACCCCTATAGTGAGTCGTATTACCGGCCTCAATCGAA	CGATTGAGGCCGGTAATACGACTCACTATAGGGGTTCAGAGTTCTACAGTCCGACGATCNNNNNNNNACCAAGATCAACATG
CTAGTTGCAACNNNNNNNNGATCGTCGGACTGTAGAACTCTGAACCCCTATAGTGAGTCGTATTACCGGCCTCAATCGAA	CGATTGAGGCCGGTAATACGACTCACTATAGGGGTTCAGAGTTCTACAGTCCGACGATCNNNNNNNNGTTGCAACTAGCATG
ACATTGTTCCTNNNNNNNNGATCGTCGGACTGTAGAACTCTGAACCCCTATAGTGAGTCGTATTACCGGCCTCAATCGAA	CGATTGAGGCCGGTAATACGACTCACTATAGGGGTTCAGAGTTCTACAGTCCGACGATCNNNNNNNNAGGAACAATGTCATG
TGCCTCATCTANNNNNNNNGATCGTCGGACTGTAGAACTCTGAACCCCTATAGTGAGTCGTATTACCGGCCTCAATCGAA	CGATTGAGGCCGGTAATACGACTCACTATAGGGGTTCAGAGTTCTACAGTCCGACGATCNNNNNNNNTAGATGAGGCACATG
TGGACAATTGGNNNNNNNNGATCGTCGGACTGTAGAACTCTGAACCCCTATAGTGAGTCGTATTACCGGCCTCAATCGAA	CGATTGAGGCCGGTAATACGACTCACTATAGGGGTTCAGAGTTCTACAGTCCGACGATCNNNNNNNNCCAATTGTCCACATG
GACGATTGTGCNNNNNNNNGATCGTCGGACTGTAGAACTCTGAACCCCTATAGTGAGTCGTATTACCGGCCTCAATCGAA	CGATTGAGGCCGGTAATACGACTCACTATAGGGGTTCAGAGTTCTACAGTCCGACGATCNNNNNNNNGCACAATCGTCCATG
TTCTAGTGACTNNNNNNNNGATCGTCGGACTGTAGAACTCTGAACCCCTATAGTGAGTCGTATTACCGGCCTCAATCGAA	CGATTGAGGCCGGTAATACGACTCACTATAGGGGTTCAGAGTTCTACAGTCCGACGATCNNNNNNNNAGTCACTAGAACATG
GCTGTGTCACTNNNNNNNNGATCGTCGGACTGTAGAACTCTGAACCCCTATAGTGAGTCGTATTACCGGCCTCAATCGAA	CGATTGAGGCCGGTAATACGACTCACTATAGGGGTTCAGAGTTCTACAGTCCGACGATCNNNNNNNNAGTGACACAGCCATG
GTATCAGACTTNNNNNNNNGATCGTCGGACTGTAGAACTCTGAACCCCTATAGTGAGTCGTATTACCGGCCTCAATCGAA	CGATTGAGGCCGGTAATACGACTCACTATAGGGGTTCAGAGTTCTACAGTCCGACGATCNNNNNNNNAAGTCTGATACCATG
GAGGAATTCTTNNNNNNNNGATCGTCGGACTGTAGAACTCTGAACCCCTATAGTGAGTCGTATTACCGGCCTCAATCGAA	CGATTGAGGCCGGTAATACGACTCACTATAGGGGTTCAGAGTTCTACAGTCCGACGATCNNNNNNNNAAGAATTCCTCCATG
TCAGACCACCGNNNNNNNNGATCGTCGGACTGTAGAACTCTGAACCCCTATAGTGAGTCGTATTACCGGCCTCAATCGAA	CGATTGAGGCCGGTAATACGACTCACTATAGGGGTTCAGAGTTCTACAGTCCGACGATCNNNNNNNNCGGTGGTCTGACATG
ATTAACACTCGNNNNNNNNGATCGTCGGACTGTAGAACTCTGAACCCCTATAGTGAGTCGTATTACCGGCCTCAATCGAA	CGATTGAGGCCGGTAATACGACTCACTATAGGGGTTCAGAGTTCTACAGTCCGACGATCNNNNNNNNCGAGTGTTAATCATG
GCTCCTATTCANNNNNNNNGATCGTCGGACTGTAGAACTCTGAACCCCTATAGTGAGTCGTATTACCGGCCTCAATCGAA	CGATTGAGGCCGGTAATACGACTCACTATAGGGGTTCAGAGTTCTACAGTCCGACGATCNNNNNNNNTGAATAGGAGCCATG
GGTTAGCTGCTNNNNNNNNGATCGTCGGACTGTAGAACTCTGAACCCCTATAGTGAGTCGTATTACCGGCCTCAATCGAA	CGATTGAGGCCGGTAATACGACTCACTATAGGGGTTCAGAGTTCTACAGTCCGACGATCNNNNNNNNAGCAGCTAACCCATG
TAGACTAGTCTNNNNNNNNGATCGTCGGACTGTAGAACTCTGAACCCCTATAGTGAGTCGTATTACCGGCCTCAATCGAA	CGATTGAGGCCGGTAATACGACTCACTATAGGGGTTCAGAGTTCTACAGTCCGACGATCNNNNNNNNAGACTAGTCTACATG
GGAGATCAATCNNNNNNNNGATCGTCGGACTGTAGAACTCTGAACCCCTATAGTGAGTCGTATTACCGGCCTCAATCGAA	CGATTGAGGCCGGTAATACGACTCACTATAGGGGTTCAGAGTTCTACAGTCCGACGATCNNNNNNNNGATTGATCTCCCATG
GTGCATTAATGNNNNNNNNGATCGTCGGACTGTAGAACTCTGAACCCCTATAGTGAGTCGTATTACCGGCCTCAATCGAA	CGATTGAGGCCGGTAATACGACTCACTATAGGGGTTCAGAGTTCTACAGTCCGACGATCNNNNNNNNCATTAATGCACCATG
AGGAAGTCGTANNNNNNNNGATCGTCGGACTGTAGAACTCTGAACCCCTATAGTGAGTCGTATTACCGGCCTCAATCGAA	CGATTGAGGCCGGTAATACGACTCACTATAGGGGTTCAGAGTTCTACAGTCCGACGATCNNNNNNNNTACGACTTCCTCATG
GTGATTGTGAANNNNNNNNGATCGTCGGACTGTAGAACTCTGAACCCCTATAGTGAGTCGTATTACCGGCCTCAATCGAA	CGATTGAGGCCGGTAATACGACTCACTATAGGGGTTCAGAGTTCTACAGTCCGACGATCNNNNNNNNTTCACAATCACCATG
CGGCCTAGGAANNNNNNNNGATCGTCGGACTGTAGAACTCTGAACCCCTATAGTGAGTCGTATTACCGGCCTCAATCGAA	CGATTGAGGCCGGTAATACGACTCACTATAGGGGTTCAGAGTTCTACAGTCCGACGATCNNNNNNNNTTCCTAGGCCGCATG
CTCCACTTCCANNNNNNNNGATCGTCGGACTGTAGAACTCTGAACCCCTATAGTGAGTCGTATTACCGGCCTCAATCGAA	CGATTGAGGCCGGTAATACGACTCACTATAGGGGTTCAGAGTTCTACAGTCCGACGATCNNNNNNNNTGGAAGTGGAGCATG
CGTTCATCGCTNNNNNNNNGATCGTCGGACTGTAGAACTCTGAACCCCTATAGTGAGTCGTATTACCGGCCTCAATCGAA	CGATTGAGGCCGGTAATACGACTCACTATAGGGGTTCAGAGTTCTACAGTCCGACGATCNNNNNNNNAGCGATGAACGCATG
GATCGCAGCGTNNNNNNNNGATCGTCGGACTGTAGAACTCTGAACCCCTATAGTGAGTCGTATTACCGGCCTCAATCGAA	CGATTGAGGCCGGTAATACGACTCACTATAGGGGTTCAGAGTTCTACAGTCCGACGATCNNNNNNNNACGCTGCGATCCATG
GCTCTAGTGAGNNNNNNNNGATCGTCGGACTGTAGAACTCTGAACCCCTATAGTGAGTCGTATTACCGGCCTCAATCGAA	CGATTGAGGCCGGTAATACGACTCACTATAGGGGTTCAGAGTTCTACAGTCCGACGATCNNNNNNNNCTCACTAGAGCCATG
GTTATCCGTATNNNNNNNNGATCGTCGGACTGTAGAACTCTGAACCCCTATAGTGAGTCGTATTACCGGCCTCAATCGAA	CGATTGAGGCCGGTAATACGACTCACTATAGGGGTTCAGAGTTCTACAGTCCGACGATCNNNNNNNNATACGGATAACCATG
AGGTCCAATCGNNNNNNNNGATCGTCGGACTGTAGAACTCTGAACCCCTATAGTGAGTCGTATTACCGGCCTCAATCGAA	CGATTGAGGCCGGTAATACGACTCACTATAGGGGTTCAGAGTTCTACAGTCCGACGATCNNNNNNNNCGATTGGACCTCATG
TCGCTTATCAGNNNNNNNNGATCGTCGGACTGTAGAACTCTGAACCCCTATAGTGAGTCGTATTACCGGCCTCAATCGAA	CGATTGAGGCCGGTAATACGACTCACTATAGGGGTTCAGAGTTCTACAGTCCGACGATCNNNNNNNNCTGATAAGCGACATG
TGCATCCATAANNNNNNNNGATCGTCGGACTGTAGAACTCTGAACCCCTATAGTGAGTCGTATTACCGGCCTCAATCGAA	CGATTGAGGCCGGTAATACGACTCACTATAGGGGTTCAGAGTTCTACAGTCCGACGATCNNNNNNNNTTATGGATGCACATG
TGCAGATCACANNNNNNNNGATCGTCGGACTGTAGAACTCTGAACCCCTATAGTGAGTCGTATTACCGGCCTCAATCGAA	CGATTGAGGCCGGTAATACGACTCACTATAGGGGTTCAGAGTTCTACAGTCCGACGATCNNNNNNNNTGTGATCTGCACATG
TTGGCGCAAGANNNNNNNNGATCGTCGGACTGTAGAACTCTGAACCCCTATAGTGAGTCGTATTACCGGCCTCAATCGAA	CGATTGAGGCCGGTAATACGACTCACTATAGGGGTTCAGAGTTCTACAGTCCGACGATCNNNNNNNNTCTTGCGCCAACATG
ATGGTCGCCAANNNNNNNNGATCGTCGGACTGTAGAACTCTGAACCCCTATAGTGAGTCGTATTACCGGCCTCAATCGAA	CGATTGAGGCCGGTAATACGACTCACTATAGGGGTTCAGAGTTCTACAGTCCGACGATCNNNNNNNNTTGGCGACCATCATG
TACAACCGAGTNNNNNNNNGATCGTCGGACTGTAGAACTCTGAACCCCTATAGTGAGTCGTATTACCGGCCTCAATCGAA	CGATTGAGGCCGGTAATACGACTCACTATAGGGGTTCAGAGTTCTACAGTCCGACGATCNNNNNNNNACTCGGTTGTACATG
TGTACCGGTACNNNNNNNNGATCGTCGGACTGTAGAACTCTGAACCCCTATAGTGAGTCGTATTACCGGCCTCAATCGAA	CGATTGAGGCCGGTAATACGACTCACTATAGGGGTTCAGAGTTCTACAGTCCGACGATCNNNNNNNNGTACCGGTACACATG
TTGATACGCCANNNNNNNNGATCGTCGGACTGTAGAACTCTGAACCCCTATAGTGAGTCGTATTACCGGCCTCAATCGAA	CGATTGAGGCCGGTAATACGACTCACTATAGGGGTTCAGAGTTCTACAGTCCGACGATCNNNNNNNNTGGCGTATCAACATG
CGATGCTAGCCNNNNNNNNGATCGTCGGACTGTAGAACTCTGAACCCCTATAGTGAGTCGTATTACCGGCCTCAATCGAA	CGATTGAGGCCGGTAATACGACTCACTATAGGGGTTCAGAGTTCTACAGTCCGACGATCNNNNNNNNGGCTAGCATCGCATG
CTATGCTTAAGNNNNNNNNGATCGTCGGACTGTAGAACTCTGAACCCCTATAGTGAGTCGTATTACCGGCCTCAATCGAA	CGATTGAGGCCGGTAATACGACTCACTATAGGGGTTCAGAGTTCTACAGTCCGACGATCNNNNNNNNCTTAAGCATAGCATG
TTCCTCTAGTCNNNNNNNNGATCGTCGGACTGTAGAACTCTGAACCCCTATAGTGAGTCGTATTACCGGCCTCAATCGAA	CGATTGAGGCCGGTAATACGACTCACTATAGGGGTTCAGAGTTCTACAGTCCGACGATCNNNNNNNNGACTAGAGGAACATG
ATGGATCTTCANNNNNNNNGATCGTCGGACTGTAGAACTCTGAACCCCTATAGTGAGTCGTATTACCGGCCTCAATCGAA	CGATTGAGGCCGGTAATACGACTCACTATAGGGGTTCAGAGTTCTACAGTCCGACGATCNNNNNNNNTGAAGATCCATCATG
GTCATTGCTTGNNNNNNNNGATCGTCGGACTGTAGAACTCTGAACCCCTATAGTGAGTCGTATTACCGGCCTCAATCGAA	CGATTGAGGCCGGTAATACGACTCACTATAGGGGTTCAGAGTTCTACAGTCCGACGATCNNNNNNNNCAAGCAATGACCATG
ATGACATTGCGNNNNNNNNGATCGTCGGACTGTAGAACTCTGAACCCCTATAGTGAGTCGTATTACCGGCCTCAATCGAA	CGATTGAGGCCGGTAATACGACTCACTATAGGGGTTCAGAGTTCTACAGTCCGACGATCNNNNNNNNCGCAATGTCATCATG
CGCACGATTCANNNNNNNNGATCGTCGGACTGTAGAACTCTGAACCCCTATAGTGAGTCGTATTACCGGCCTCAATCGAA	CGATTGAGGCCGGTAATACGACTCACTATAGGGGTTCAGAGTTCTACAGTCCGACGATCNNNNNNNNTGAATCGTGCGCATG
TTGTGATCTGCNNNNNNNNGATCGTCGGACTGTAGAACTCTGAACCCCTATAGTGAGTCGTATTACCGGCCTCAATCGAA	CGATTGAGGCCGGTAATACGACTCACTATAGGGGTTCAGAGTTCTACAGTCCGACGATCNNNNNNNNGCAGATCACAACATG
AAGCGTGTCTGNNNNNNNNGATCGTCGGACTGTAGAACTCTGAACCCCTATAGTGAGTCGTATTACCGGCCTCAATCGAA	CGATTGAGGCCGGTAATACGACTCACTATAGGGGTTCAGAGTTCTACAGTCCGACGATCNNNNNNNNCAGACACGCTTCATG
TCGTATGTCTTNNNNNNNNGATCGTCGGACTGTAGAACTCTGAACCCCTATAGTGAGTCGTATTACCGGCCTCAATCGAA	CGATTGAGGCCGGTAATACGACTCACTATAGGGGTTCAGAGTTCTACAGTCCGACGATCNNNNNNNNAAGACATACGACATG
AATGCGGTCCTNNNNNNNNGATCGTCGGACTGTAGAACTCTGAACCCCTATAGTGAGTCGTATTACCGGCCTCAATCGAA	CGATTGAGGCCGGTAATACGACTCACTATAGGGGTTCAGAGTTCTACAGTCCGACGATCNNNNNNNNAGGACCGCATTCATG
CAGTTCTTACANNNNNNNNGATCGTCGGACTGTAGAACTCTGAACCCCTATAGTGAGTCGTATTACCGGCCTCAATCGAA	CGATTGAGGCCGGTAATACGACTCACTATAGGGGTTCAGAGTTCTACAGTCCGACGATCNNNNNNNNTGTAAGAACTGCATG
AGTTCACTAGANNNNNNNNGATCGTCGGACTGTAGAACTCTGAACCCCTATAGTGAGTCGTATTACCGGCCTCAATCGAA	CGATTGAGGCCGGTAATACGACTCACTATAGGGGTTCAGAGTTCTACAGTCCGACGATCNNNNNNNNTCTAGTGAACTCATG
AAGTGTACAACNNNNNNNNGATCGTCGGACTGTAGAACTCTGAACCCCTATAGTGAGTCGTATTACCGGCCTCAATCGAA	CGATTGAGGCCGGTAATACGACTCACTATAGGGGTTCAGAGTTCTACAGTCCGACGATCNNNNNNNNGTTGTACACTTCATG
TAACGGAGCAGNNNNNNNNGATCGTCGGACTGTAGAACTCTGAACCCCTATAGTGAGTCGTATTACCGGCCTCAATCGAA	CGATTGAGGCCGGTAATACGACTCACTATAGGGGTTCAGAGTTCTACAGTCCGACGATCNNNNNNNNCTGCTCCGTTACATG
TAAGGTCTTGGNNNNNNNNGATCGTCGGACTGTAGAACTCTGAACCCCTATAGTGAGTCGTATTACCGGCCTCAATCGAA	CGATTGAGGCCGGTAATACGACTCACTATAGGGGTTCAGAGTTCTACAGTCCGACGATCNNNNNNNNCCAAGACCTTACATG
ATGACTGCCTTNNNNNNNNGATCGTCGGACTGTAGAACTCTGAACCCCTATAGTGAGTCGTATTACCGGCCTCAATCGAA	CGATTGAGGCCGGTAATACGACTCACTATAGGGGTTCAGAGTTCTACAGTCCGACGATCNNNNNNNNAAGGCAGTCATCATG
CGGATGCCAGTNNNNNNNNGATCGTCGGACTGTAGAACTCTGAACCCCTATAGTGAGTCGTATTACCGGCCTCAATCGAA	CGATTGAGGCCGGTAATACGACTCACTATAGGGGTTCAGAGTTCTACAGTCCGACGATCNNNNNNNNACTGGCATCCGCATG
CTAGACAGCAGNNNNNNNNGATCGTCGGACTGTAGAACTCTGAACCCCTATAGTGAGTCGTATTACCGGCCTCAATCGAA	CGATTGAGGCCGGTAATACGACTCACTATAGGGGTTCAGAGTTCTACAGTCCGACGATCNNNNNNNNCTGCTGTCTAGCATG
GAATTAGGCAGNNNNNNNNGATCGTCGGACTGTAGAACTCTGAACCCCTATAGTGAGTCGTATTACCGGCCTCAATCGAA	CGATTGAGGCCGGTAATACGACTCACTATAGGGGTTCAGAGTTCTACAGTCCGACGATCNNNNNNNNCTGCCTAATTCCATG
TATGAAGGTTCNNNNNNNNGATCGTCGGACTGTAGAACTCTGAACCCCTATAGTGAGTCGTATTACCGGCCTCAATCGAA	CGATTGAGGCCGGTAATACGACTCACTATAGGGGTTCAGAGTTCTACAGTCCGACGATCNNNNNNNNGAACCTTCATACATG
CTTGCGTGACCNNNNNNNNGATCGTCGGACTGTAGAACTCTGAACCCCTATAGTGAGTCGTATTACCGGCCTCAATCGAA	CGATTGAGGCCGGTAATACGACTCACTATAGGGGTTCAGAGTTCTACAGTCCGACGATCNNNNNNNNGGTCACGCAAGCATG
AGGTGACCGTCNNNNNNNNGATCGTCGGACTGTAGAACTCTGAACCCCTATAGTGAGTCGTATTACCGGCCTCAATCGAA	CGATTGAGGCCGGTAATACGACTCACTATAGGGGTTCAGAGTTCTACAGTCCGACGATCNNNNNNNNGACGGTCACCTCATG
ACAGCCATAACNNNNNNNNGATCGTCGGACTGTAGAACTCTGAACCCCTATAGTGAGTCGTATTACCGGCCTCAATCGAA	CGATTGAGGCCGGTAATACGACTCACTATAGGGGTTCAGAGTTCTACAGTCCGACGATCNNNNNNNNGTTATGGCTGTCATG
CCTAGACCGACNNNNNNNNGATCGTCGGACTGTAGAACTCTGAACCCCTATAGTGAGTCGTATTACCGGCCTCAATCGAA	CGATTGAGGCCGGTAATACGACTCACTATAGGGGTTCAGAGTTCTACAGTCCGACGATCNNNNNNNNGTCGGTCTAGGCATG
GCCAGGTCTGANNNNNNNNGATCGTCGGACTGTAGAACTCTGAACCCCTATAGTGAGTCGTATTACCGGCCTCAATCGAA	CGATTGAGGCCGGTAATACGACTCACTATAGGGGTTCAGAGTTCTACAGTCCGACGATCNNNNNNNNTCAGACCTGGCCATG
CGATCTCCGTANNNNNNNNGATCGTCGGACTGTAGAACTCTGAACCCCTATAGTGAGTCGTATTACCGGCCTCAATCGAA	CGATTGAGGCCGGTAATACGACTCACTATAGGGGTTCAGAGTTCTACAGTCCGACGATCNNNNNNNNTACGGAGATCGCATG
GCACGATGATANNNNNNNNGATCGTCGGACTGTAGAACTCTGAACCCCTATAGTGAGTCGTATTACCGGCCTCAATCGAA	CGATTGAGGCCGGTAATACGACTCACTATAGGGGTTCAGAGTTCTACAGTCCGACGATCNNNNNNNNTATCATCGTGCCATG
CACCAGTGGACNNNNNNNNGATCGTCGGACTGTAGAACTCTGAACCCCTATAGTGAGTCGTATTACCGGCCTCAATCGAA	CGATTGAGGCCGGTAATACGACTCACTATAGGGGTTCAGAGTTCTACAGTCCGACGATCNNNNNNNNGTCCACTGGTGCATG
TAAGAGTGATGNNNNNNNNGATCGTCGGACTGTAGAACTCTGAACCCCTATAGTGAGTCGTATTACCGGCCTCAATCGAA	CGATTGAGGCCGGTAATACGACTCACTATAGGGGTTCAGAGTTCTACAGTCCGACGATCNNNNNNNNCATCACTCTTACATG
GCAACGGAGTGNNNNNNNNGATCGTCGGACTGTAGAACTCTGAACCCCTATAGTGAGTCGTATTACCGGCCTCAATCGAA	CGATTGAGGCCGGTAATACGACTCACTATAGGGGTTCAGAGTTCTACAGTCCGACGATCNNNNNNNNCACTCCGTTGCCATG
CGCGGTTGATANNNNNNNNGATCGTCGGACTGTAGAACTCTGAACCCCTATAGTGAGTCGTATTACCGGCCTCAATCGAA	CGATTGAGGCCGGTAATACGACTCACTATAGGGGTTCAGAGTTCTACAGTCCGACGATCNNNNNNNNTATCAACCGCGCATG
ACCGCCAAGTANNNNNNNNGATCGTCGGACTGTAGAACTCTGAACCCCTATAGTGAGTCGTATTACCGGCCTCAATCGAA	CGATTGAGGCCGGTAATACGACTCACTATAGGGGTTCAGAGTTCTACAGTCCGACGATCNNNNNNNNTACTTGGCGGTCATG
CAAGAACAACANNNNNNNNGATCGTCGGACTGTAGAACTCTGAACCCCTATAGTGAGTCGTATTACCGGCCTCAATCGAA	CGATTGAGGCCGGTAATACGACTCACTATAGGGGTTCAGAGTTCTACAGTCCGACGATCNNNNNNNNTGTTGTTCTTGCATG
AGAAGAACCATNNNNNNNNGATCGTCGGACTGTAGAACTCTGAACCCCTATAGTGAGTCGTATTACCGGCCTCAATCGAA	CGATTGAGGCCGGTAATACGACTCACTATAGGGGTTCAGAGTTCTACAGTCCGACGATCNNNNNNNNATGGTTCTTCTCATG
CGAACTGACCTNNNNNNNNGATCGTCGGACTGTAGAACTCTGAACCCCTATAGTGAGTCGTATTACCGGCCTCAATCGAA	CGATTGAGGCCGGTAATACGACTCACTATAGGGGTTCAGAGTTCTACAGTCCGACGATCNNNNNNNNAGGTCAGTTCGCATG
GTATACCGAGANNNNNNNNGATCGTCGGACTGTAGAACTCTGAACCCCTATAGTGAGTCGTATTACCGGCCTCAATCGAA	CGATTGAGGCCGGTAATACGACTCACTATAGGGGTTCAGAGTTCTACAGTCCGACGATCNNNNNNNNTCTCGGTATACCATG
AGTAGTATGACNNNNNNNNGATCGTCGGACTGTAGAACTCTGAACCCCTATAGTGAGTCGTATTACCGGCCTCAATCGAA	CGATTGAGGCCGGTAATACGACTCACTATAGGGGTTCAGAGTTCTACAGTCCGACGATCNNNNNNNNGTCATACTACTCATG
GACCTGCTTCGNNNNNNNNGATCGTCGGACTGTAGAACTCTGAACCCCTATAGTGAGTCGTATTACCGGCCTCAATCGAA	CGATTGAGGCCGGTAATACGACTCACTATAGGGGTTCAGAGTTCTACAGTCCGACGATCNNNNNNNNCGAAGCAGGTCCATG
CGTACCTCTGANNNNNNNNGATCGTCGGACTGTAGAACTCTGAACCCCTATAGTGAGTCGTATTACCGGCCTCAATCGAA	CGATTGAGGCCGGTAATACGACTCACTATAGGGGTTCAGAGTTCTACAGTCCGACGATCNNNNNNNNTCAGAGGTACGCATG
GTCGATCTAAGNNNNNNNNGATCGTCGGACTGTAGAACTCTGAACCCCTATAGTGAGTCGTATTACCGGCCTCAATCGAA	CGATTGAGGCCGGTAATACGACTCACTATAGGGGTTCAGAGTTCTACAGTCCGACGATCNNNNNNNNCTTAGATCGACCATG
GATAGCTGATCNNNNNNNNGATCGTCGGACTGTAGAACTCTGAACCCCTATAGTGAGTCGTATTACCGGCCTCAATCGAA	CGATTGAGGCCGGTAATACGACTCACTATAGGGGTTCAGAGTTCTACAGTCCGACGATCNNNNNNNNGATCAGCTATCCATG
ACCAGGCCATGNNNNNNNNGATCGTCGGACTGTAGAACTCTGAACCCCTATAGTGAGTCGTATTACCGGCCTCAATCGAA	CGATTGAGGCCGGTAATACGACTCACTATAGGGGTTCAGAGTTCTACAGTCCGACGATCNNNNNNNNCATGGCCTGGTCATG
GCGGATAAGGANNNNNNNNGATCGTCGGACTGTAGAACTCTGAACCCCTATAGTGAGTCGTATTACCGGCCTCAATCGAA	CGATTGAGGCCGGTAATACGACTCACTATAGGGGTTCAGAGTTCTACAGTCCGACGATCNNNNNNNNTCCTTATCCGCCATG
AACGGCTGCTTNNNNNNNNGATCGTCGGACTGTAGAACTCTGAACCCCTATAGTGAGTCGTATTACCGGCCTCAATCGAA	CGATTGAGGCCGGTAATACGACTCACTATAGGGGTTCAGAGTTCTACAGTCCGACGATCNNNNNNNNAAGCAGCCGTTCATG
GAAGGCGACACNNNNNNNNGATCGTCGGACTGTAGAACTCTGAACCCCTATAGTGAGTCGTATTACCGGCCTCAATCGAA	CGATTGAGGCCGGTAATACGACTCACTATAGGGGTTCAGAGTTCTACAGTCCGACGATCNNNNNNNNGTGTCGCCTTCCATG
ATAGTACGCACNNNNNNNNGATCGTCGGACTGTAGAACTCTGAACCCCTATAGTGAGTCGTATTACCGGCCTCAATCGAA	CGATTGAGGCCGGTAATACGACTCACTATAGGGGTTCAGAGTTCTACAGTCCGACGATCNNNNNNNNGTGCGTACTATCATG
TTCGTGTCTCGNNNNNNNNGATCGTCGGACTGTAGAACTCTGAACCCCTATAGTGAGTCGTATTACCGGCCTCAATCGAA	CGATTGAGGCCGGTAATACGACTCACTATAGGGGTTCAGAGTTCTACAGTCCGACGATCNNNNNNNNCGAGACACGAACATG
ACCAATCGCCGNNNNNNNNGATCGTCGGACTGTAGAACTCTGAACCCCTATAGTGAGTCGTATTACCGGCCTCAATCGAA	CGATTGAGGCCGGTAATACGACTCACTATAGGGGTTCAGAGTTCTACAGTCCGACGATCNNNNNNNNCGGCGATTGGTCATG
GAGTCAGATAANNNNNNNNGATCGTCGGACTGTAGAACTCTGAACCCCTATAGTGAGTCGTATTACCGGCCTCAATCGAA	CGATTGAGGCCGGTAATACGACTCACTATAGGGGTTCAGAGTTCTACAGTCCGACGATCNNNNNNNNTTATCTGACTCCATG
AATTGCGGTGCNNNNNNNNGATCGTCGGACTGTAGAACTCTGAACCCCTATAGTGAGTCGTATTACCGGCCTCAATCGAA	CGATTGAGGCCGGTAATACGACTCACTATAGGGGTTCAGAGTTCTACAGTCCGACGATCNNNNNNNNGCACCGCAATTCATG
TGTTCTCAGACNNNNNNNNGATCGTCGGACTGTAGAACTCTGAACCCCTATAGTGAGTCGTATTACCGGCCTCAATCGAA	CGATTGAGGCCGGTAATACGACTCACTATAGGGGTTCAGAGTTCTACAGTCCGACGATCNNNNNNNNGTCTGAGAACACATG
TGTGTTAGCGGNNNNNNNNGATCGTCGGACTGTAGAACTCTGAACCCCTATAGTGAGTCGTATTACCGGCCTCAATCGAA	CGATTGAGGCCGGTAATACGACTCACTATAGGGGTTCAGAGTTCTACAGTCCGACGATCNNNNNNNNCCGCTAACACACATG
CATCATTGCCTNNNNNNNNGATCGTCGGACTGTAGAACTCTGAACCCCTATAGTGAGTCGTATTACCGGCCTCAATCGAA	CGATTGAGGCCGGTAATACGACTCACTATAGGGGTTCAGAGTTCTACAGTCCGACGATCNNNNNNNNAGGCAATGATGCATG
TGTGAGACATTNNNNNNNNGATCGTCGGACTGTAGAACTCTGAACCCCTATAGTGAGTCGTATTACCGGCCTCAATCGAA	CGATTGAGGCCGGTAATACGACTCACTATAGGGGTTCAGAGTTCTACAGTCCGACGATCNNNNNNNNAATGTCTCACACATG
TGTTCCTTCAGNNNNNNNNGATCGTCGGACTGTAGAACTCTGAACCCCTATAGTGAGTCGTATTACCGGCCTCAATCGAA	CGATTGAGGCCGGTAATACGACTCACTATAGGGGTTCAGAGTTCTACAGTCCGACGATCNNNNNNNNCTGAAGGAACACATG
AAGCCACAGCCNNNNNNNNGATCGTCGGACTGTAGAACTCTGAACCCCTATAGTGAGTCGTATTACCGGCCTCAATCGAA	CGATTGAGGCCGGTAATACGACTCACTATAGGGGTTCAGAGTTCTACAGTCCGACGATCNNNNNNNNGGCTGTGGCTTCATG
GTTCCACCATGNNNNNNNNGATCGTCGGACTGTAGAACTCTGAACCCCTATAGTGAGTCGTATTACCGGCCTCAATCGAA	CGATTGAGGCCGGTAATACGACTCACTATAGGGGTTCAGAGTTCTACAGTCCGACGATCNNNNNNNNCATGGTGGAACCATG
CCGGTGAGAACNNNNNNNNGATCGTCGGACTGTAGAACTCTGAACCCCTATAGTGAGTCGTATTACCGGCCTCAATCGAA	CGATTGAGGCCGGTAATACGACTCACTATAGGGGTTCAGAGTTCTACAGTCCGACGATCNNNNNNNNGTTCTCACCGGCATG
ATAAGAGCGGANNNNNNNNGATCGTCGGACTGTAGAACTCTGAACCCCTATAGTGAGTCGTATTACCGGCCTCAATCGAA	CGATTGAGGCCGGTAATACGACTCACTATAGGGGTTCAGAGTTCTACAGTCCGACGATCNNNNNNNNTCCGCTCTTATCATG
ACTCCTCGGCTNNNNNNNNGATCGTCGGACTGTAGAACTCTGAACCCCTATAGTGAGTCGTATTACCGGCCTCAATCGAA	CGATTGAGGCCGGTAATACGACTCACTATAGGGGTTCAGAGTTCTACAGTCCGACGATCNNNNNNNNAGCCGAGGAGTCATG
TAGAAGCTCAANNNNNNNNGATCGTCGGACTGTAGAACTCTGAACCCCTATAGTGAGTCGTATTACCGGCCTCAATCGAA	CGATTGAGGCCGGTAATACGACTCACTATAGGGGTTCAGAGTTCTACAGTCCGACGATCNNNNNNNNTTGAGCTTCTACATG
GGCATTAAGCCNNNNNNNNGATCGTCGGACTGTAGAACTCTGAACCCCTATAGTGAGTCGTATTACCGGCCTCAATCGAA	CGATTGAGGCCGGTAATACGACTCACTATAGGGGTTCAGAGTTCTACAGTCCGACGATCNNNNNNNNGGCTTAATGCCCATG
TCATCCTAACTNNNNNNNNGATCGTCGGACTGTAGAACTCTGAACCCCTATAGTGAGTCGTATTACCGGCCTCAATCGAA	CGATTGAGGCCGGTAATACGACTCACTATAGGGGTTCAGAGTTCTACAGTCCGACGATCNNNNNNNNAGTTAGGATGACATG
CGATAATCTTCNNNNNNNNGATCGTCGGACTGTAGAACTCTGAACCCCTATAGTGAGTCGTATTACCGGCCTCAATCGAA	CGATTGAGGCCGGTAATACGACTCACTATAGGGGTTCAGAGTTCTACAGTCCGACGATCNNNNNNNNGAAGATTATCGCATG
TCAGCTTACTCNNNNNNNNGATCGTCGGACTGTAGAACTCTGAACCCCTATAGTGAGTCGTATTACCGGCCTCAATCGAA	CGATTGAGGCCGGTAATACGACTCACTATAGGGGTTCAGAGTTCTACAGTCCGACGATCNNNNNNNNGAGTAAGCTGACATG
CGCTACAGCCTNNNNNNNNGATCGTCGGACTGTAGAACTCTGAACCCCTATAGTGAGTCGTATTACCGGCCTCAATCGAA	CGATTGAGGCCGGTAATACGACTCACTATAGGGGTTCAGAGTTCTACAGTCCGACGATCNNNNNNNNAGGCTGTAGCGCATG
GTAAGACATGTNNNNNNNNGATCGTCGGACTGTAGAACTCTGAACCCCTATAGTGAGTCGTATTACCGGCCTCAATCGAA	CGATTGAGGCCGGTAATACGACTCACTATAGGGGTTCAGAGTTCTACAGTCCGACGATCNNNNNNNNACATGTCTTACCATG
ACTATGGCCTCNNNNNNNNGATCGTCGGACTGTAGAACTCTGAACCCCTATAGTGAGTCGTATTACCGGCCTCAATCGAA	CGATTGAGGCCGGTAATACGACTCACTATAGGGGTTCAGAGTTCTACAGTCCGACGATCNNNNNNNNGAGGCCATAGTCATG
GTCGAGCCTTCNNNNNNNNGATCGTCGGACTGTAGAACTCTGAACCCCTATAGTGAGTCGTATTACCGGCCTCAATCGAA	CGATTGAGGCCGGTAATACGACTCACTATAGGGGTTCAGAGTTCTACAGTCCGACGATCNNNNNNNNGAAGGCTCGACCATG
ATCCGAGCCTCNNNNNNNNGATCGTCGGACTGTAGAACTCTGAACCCCTATAGTGAGTCGTATTACCGGCCTCAATCGAA	CGATTGAGGCCGGTAATACGACTCACTATAGGGGTTCAGAGTTCTACAGTCCGACGATCNNNNNNNNGAGGCTCGGATCATG
TCCGTCATACGNNNNNNNNGATCGTCGGACTGTAGAACTCTGAACCCCTATAGTGAGTCGTATTACCGGCCTCAATCGAA	CGATTGAGGCCGGTAATACGACTCACTATAGGGGTTCAGAGTTCTACAGTCCGACGATCNNNNNNNNCGTATGACGGACATG
GAGATCTGTGANNNNNNNNGATCGTCGGACTGTAGAACTCTGAACCCCTATAGTGAGTCGTATTACCGGCCTCAATCGAA	CGATTGAGGCCGGTAATACGACTCACTATAGGGGTTCAGAGTTCTACAGTCCGACGATCNNNNNNNNTCACAGATCTCCATG
CCAGATCGGAANNNNNNNNGATCGTCGGACTGTAGAACTCTGAACCCCTATAGTGAGTCGTATTACCGGCCTCAATCGAA	CGATTGAGGCCGGTAATACGACTCACTATAGGGGTTCAGAGTTCTACAGTCCGACGATCNNNNNNNNTTCCGATCTGGCATG
TCTTGTGGAACNNNNNNNNGATCGTCGGACTGTAGAACTCTGAACCCCTATAGTGAGTCGTATTACCGGCCTCAATCGAA	CGATTGAGGCCGGTAATACGACTCACTATAGGGGTTCAGAGTTCTACAGTCCGACGATCNNNNNNNNGTTCCACAAGACATG
GGACTATGGATNNNNNNNNGATCGTCGGACTGTAGAACTCTGAACCCCTATAGTGAGTCGTATTACCGGCCTCAATCGAA	CGATTGAGGCCGGTAATACGACTCACTATAGGGGTTCAGAGTTCTACAGTCCGACGATCNNNNNNNNATCCATAGTCCCATG
ACCGTATACAANNNNNNNNGATCGTCGGACTGTAGAACTCTGAACCCCTATAGTGAGTCGTATTACCGGCCTCAATCGAA	CGATTGAGGCCGGTAATACGACTCACTATAGGGGTTCAGAGTTCTACAGTCCGACGATCNNNNNNNNTTGTATACGGTCATG
ACAATCTAGAGNNNNNNNNGATCGTCGGACTGTAGAACTCTGAACCCCTATAGTGAGTCGTATTACCGGCCTCAATCGAA	CGATTGAGGCCGGTAATACGACTCACTATAGGGGTTCAGAGTTCTACAGTCCGACGATCNNNNNNNNCTCTAGATTGTCATG
GCTTGCCTTGGNNNNNNNNGATCGTCGGACTGTAGAACTCTGAACCCCTATAGTGAGTCGTATTACCGGCCTCAATCGAA	CGATTGAGGCCGGTAATACGACTCACTATAGGGGTTCAGAGTTCTACAGTCCGACGATCNNNNNNNNCCAAGGCAAGCCATG
TCGCAACCAGCNNNNNNNNGATCGTCGGACTGTAGAACTCTGAACCCCTATAGTGAGTCGTATTACCGGCCTCAATCGAA	CGATTGAGGCCGGTAATACGACTCACTATAGGGGTTCAGAGTTCTACAGTCCGACGATCNNNNNNNNGCTGGTTGCGACATG
CAATACGGTTANNNNNNNNGATCGTCGGACTGTAGAACTCTGAACCCCTATAGTGAGTCGTATTACCGGCCTCAATCGAA	CGATTGAGGCCGGTAATACGACTCACTATAGGGGTTCAGAGTTCTACAGTCCGACGATCNNNNNNNNTAACCGTATTGCATG
